# Supplementary material for: Effect of Zanthoxylum bungeanum essential oil on rumen enzyme activity, microbiome, and metabolites in lambs
Source: PLoS One. 2022 Aug 5;17(8):e0272310. doi: 10.1371/journal.pone.0272310 (PMC9355197; doi:10.1371/journal.pone.0272310)
Supplement: S2 Table — (XLSX) [file pone.0272310.s002.xlsx]

## Sheet: Sheet1
Phylum abundance
Phylum	ALW1	ALW2	ALW3	ALW4	ALW5	BLW1	BLW2	BLW3	BLW4	BLW5	CLW1	CLW2	CLW3	CLW4	CLW5	DLW1	DLW2	DLW3	DLW4	DLW5			Phylum	ALW	BLW	CLW	DLW	Sem	p-value
Bacteroidetes	65.1699	65.8441	65.3482	65.6624	65.9567	63.2081	62.8256	62.8207	62.9179	62.8897	68.5412	68.83	68.694	67.272	68.5638	66.2783	66.8373	66.3086	66.4922	66.2346			Bacteroidetes	65.5963	62.9324	68.3802	66.4302	0.243679	<0.001
Firmicutes	23.2838	23.8441	23.5923	22.8575	23.236	26.3373	25.8565	25.2589	25.2122	25.7528	20.6296	20.9428	20.2453	21.6455	21.2137	22.2234	22.025	22.2	22.04	22.0675			Firmicutes	23.3627	25.6835	20.9354	22.1112	0.255585	<0.001
Proteobacteria	1.23514	1.17751	0.999957	1.83803	1.20396	3.51298	3.48085	3.10582	3.27873	3.15401	3.47397	3.86766	3.74076	3.64997	3.81651	5.37922	5.05959	5.24283	5.18302	5.45625			Proteobacteria	1.29092	3.30646	3.7098	5.26416	0.136038	<0.001
Tenericutes	3.41896	2.19886	3.22846	2.97948	3.39007	0.954189	2.1913	3.13546	3.04803	3.1074	2.94822	1.84733	2.76142	2.92186	2.54048	2.16234	1.52086	1.28585	1.66209	1.55206			Tenericutes	3.0432	2.48728	2.60386	1.63664	0.381163	0.015
Fibrobacteres	2.45656	3.51457	3.21045	2.52752	2.51108	2.86941	2.53322	2.63895	2.53134	2.18748	1.73104	1.74443	1.87571	1.83066	1.1827	1.14103	1.5229	1.69567	1.17022	1.58628			Fibrobacteres	2.84406	2.55208	1.6729	1.42322	0.209542	<0.001
Spirochaetes	3.0234	2.20656	2.31493	2.84417	2.28108	1.73381	1.73227	1.74179	1.63984	1.58849	1.62397	1.67704	1.65519	1.64847	1.6025	1.20772	1.36019	1.57772	1.51145	1.50307			Spirochaetes	2.53404	1.68724	1.64144	1.43204	0.128982	<0.001
Planctomycetes	0.383763	0.313144	0.350005	0.328206	0.376185	0.371002	0.330798	0.31307	0.311452	0.31632	0.250217	0.284468	0.283836	0.287262	0.287597	0.557565	0.581331	0.597011	0.588989	0.538173			Planctomycetes	0.35026	0.32854	0.27868	0.57262	0.0154316	<0.001
Cyanobacteria	0.152677	0.153662	0.150643	0.156737	0.153387	0.164233	0.161479	0.166469	0.168111	0.160647	0.134154	0.136236	0.138629	0.133314	0.136761	0.22179	0.270194	0.244328	0.235387	0.238127			Cyanobacteria	0.15342	0.16418	0.13582	0.24196	0.0057991	<0.001
Lentisphaerae	0.168974	0.163769	0.169073	0.16136	0.165982	0.177839	0.176065	0.175842	0.175388	0.173005	0.167266	0.164783	0.165856	0.161685	0.168504	0.260707	0.260744	0.259694	0.263001	0.261657			Lentisphaerae	0.16586	0.17562	0.16564	0.26116	0.0014992	<0.001
Elusimicrobia	0.249036	0.252501	0.240988	0.24342	0.251674	0.273865	0.270947	0.278879	0.278701	0.277693	0.1462	0.191681	0.104301	0.114751	0.115354	0.182562	0.188932	0.180009	0.184747	0.182513			Elusimicrobia	0.24752	0.27602	0.13448	0.18374	0.0114793	<0.001
Synergistetes	0.195564	0.199351	0.195709	0.190126	0.196791	0.156616	0.158254	0.158313	0.158729	0.159249	0.138655	0.134219	0.132514	0.141297	0.131606	0.214083	0.217144	0.21937	0.214952	0.219892			Synergistetes	0.19552	0.15822	0.13566	0.2171	0.0019113	<0.001
Chloroflexi	0.104957	0.101113	0.103591	0.104423	0.10283	0.0807056	0.0857986	0.0858089	0.0857696	0.0867607	0.0906201	0.0908242	0.0777984	0.0925947	0.0925393	0.0505236	0.0511368	0.0543105	0.0590243	0.0538461			Chloroflexi	0.10338	0.08498	0.08886	0.05374	0.0024223	<0.001
Actinobacteria	0.071757	0.00363487	0.0642096	0.0677178	0.0611318	0.0616353	0.0646153	0.0677559	0.0648818	0.0645593	0.0388655	0.0394143	0.0382126	0.0362149	0.0313778	0.0530926	0.0576155	0.0541996	0.0510604	0.0530472			Actinobacteria	0.05368	0.0647	0.03682	0.0538	0.0090603	0.05
Armatimonadetes	0.052594	0.010045	0.0147922	0.0134458	0.0119968	0.0347205	0.0368934	0.0309243	0.0385799	0.0378755	0.0139442	0.0122776	0.0136788	0.0136737	0.0119881	0.012845	0.0104039	0.0180665	0.0126988	0.0135236			Armatimonadetes	0.02056	0.0358	0.01312	0.0135	0.0058515	0.004
Kiritimatiellaeota	0.00428868	0.00482289	0.00470515	0.00381358	0.00428456	0.00492527	0.0050059	0.00486471	0.0065978	0.0052746	0.00427775	0.00299565	0.00269435	0.00256904	0.00313778	0.00612666	0.00595286	0.00602218	0.00555425	0.0065668			Kiritimatiellaeota	0.00438	0.00534	0.00314	0.00606	0.0003565	<0.001
WPS-2	0	0	0	0	0	0.00256502	0.00286389	0.00271618	0.00260971	0.00270984	0.00356665	0.0035705	0.00385493	0.00328174	0.00357891	0.002569	0.027098	0.026184	0.0248073	0.0265344			WPS-2	0	0.0027	0.0036	0.02144	0.0033421	<0.001
Verrucomicrobia	0.00667321	0.00770027	0.00684902	0.00675843	0.00678456	0.00940509	0.00945799	0.00943898	0.00945	0.00940412	0.00238873	0.0025705	0.00256478	0.0019833	0.00226963	0.000856333	0.000947823	0.000980934	0.000921699	0.0009456			Verrucomicrobia	0.00696	0.00944	0.00238	0.00092	0.0001549	<0.001
Patescibacteria	0.00264642	0.00257895	0.00256838	0.00254769	0.00257074	0.00435501	0.00435764	0.00417134	0.00428997	0.00428444	0.00173324	0.00172515	0.00170985	0.00163809	0.00183778	0.000712666	0.000854898	0.000860311	0.000821699	0.000866801			Patescibacteria	0.00258	0.00432	0.0017	0.00084	4.69e-05	<0.001
Deferribacteres	0.000857736	0.000855586	0.000856128	0.000945612	0.00087457	0	0	0	0	0	0	0	0	0	0	0	0	0.00172062	0.0034217	0			Deferribacteres	0.0009	0	0	0.00102	0.0004808	0.082
Epsilonbacteraeota	0	0	0	0	0	0.000855008	0	0	0	0	0.0188221	0	0	0	0	0.000856333	0.000854898	0	0.00256627	0			Epsilonbacteraeota	0	0.00018	0.00376	0.00088	0.0026829	0.489
Other	0.0184	0.00107664	0.00171226	0.0113326	0.0866254	0.0415	0.0737583	0.0001	0.067408	0.0222648	0.0413554	0.025982	0.062	0.0413563	0.0937211	0.0437127	0.000907075	0.0266	0.2931	0.00461			Other	0.00086	0.00086	0.00206	0.0007	0.0015474	0.802
F/B	0.357279	0.36213	0.361024	0.348106	0.352292	0.416676	0.41156	0.402079	0.400716	0.409492	0.300981	0.304268	0.294717	0.321761	0.309401	0.335304	0.329531	0.334799	0.331468	0.333171			F/B	0.3562b	0.4081a	0.3062d	0.3329c	0.00435	<0.001
Genus abundance
Genus	ALW.1	ALW.2	ALW.3	ALW.4	ALW.5	BLW.1	BLW.2	BLW.3	BLW.4	BLW.5	CLW.1	CLW.2	CLW.3	CLW.4	CLW.5	DLW.1	DLW.2	DLW.3	DLW.4	DLW.5			Genus	ALW	BLW	CLW	DLW	Sem	p-value
Prevotella 1	27.6874	26.8867	27.9676	27.1145	29.6012	20.1171	20.8739	19.6717	20.5415	20.2926	22.0809	22.5516	22.5829	22.781	22.4425	20.5402	20.6167	20.4222	20.708	20.621			Prevotella 1	27.8515	20.2994	22.4878	20.5816	0.377637	<0.001
Rikenellaceae RC9 gut group	9.40077	9.18985	9.06023	9.23869	9.61028	8.74502	8.87714	8.22691	8.16854	8.81311	10.6744	10.5785	10.0137	10.3907	10.635	8.06106	8.55076	8.79821	8.23346	8.97439			Rikenellaceae RC9 gut group	9.29996	8.56612	10.4585	8.5236	0.1946	<0.001
Prevotellaceae UCG-001	3.14777	3.58747	3.90647	3.75166	3.13286	4.48623	2.20674	0.993667	1.74258	2.62631	0.97447	6.62588	3.37953	2.12032	4.76615	3.52295	1.89103	5.07326	5.01535	3.35652			Prevotellaceae UCG-001	3.50528	2.4111	3.57326	3.77184	0.921966	0.47
Prevotellaceae UCG-003	2.26099	2.35372	2.26364	2.94948	2.22542	2.21362	2.54908	2.88179	2.35904	2.71155	2.38	2.46596	2.32882	2.14686	2.95508	2.35235	2.76474	2.49662	2.45249	2.13643			Prevotellaceae UCG-003	2.41064	2.543	2.45536	2.4405	0.175561	0.888
Christensenellaceae R-7 group	2.11432	1.52979	1.87235	1.4774	1.50817	2.03321	2.73612	2.68239	2.84255	2.94255	2.2823	2.46518	2.77996	2.52965	2.3401	1.98926	1.85846	1.9364	1.8514	1.88316			Christensenellaceae R-7 group	1.70042	2.64734	2.47946	1.90376	0.157567	<0.001
Fibrobacter	2.4394	2.48034	2.26018	2.52408	2.30679	1.86	1.83151	1.6338	1.92448	2.18577	2.12761	2.13672	2.16631	2.12809	2.17071	3.13075	3.10323	3.19223	3.16594	3.18628			Fibrobacter	2.40216	1.88712	2.14588	3.15568	0.0737787	<0.001
rumen bacterium YS3	3.29799	3.28664	3.20699	3.24224	3.25127	2.04005	2.03864	2.01169	2.02744	2.08728	2.32027	2.30935	2.37435	2.38983	2.34988	2.69402	2.69533	2.64856	2.60049	2.68136			rumen bacterium YS3	3.25702	2.041	2.34872	2.66396	0.0221694	<0.001
Ruminococcaceae NK4A214 group	1.33627	1.37493	1.47425	1.35529	1.38906	1.41586	1.49384	1.49922	1.43693	1.40351	1.58173	1.58304	1.55599	1.58591	1.53411	1.39439	1.39776	1.35802	1.32249	1.31173			Ruminococcaceae NK4A214 group	1.38598	1.44986	1.56814	1.35688	0.0262254	<0.001
Succiniclasticum	1.56451	1.50412	1.56809	1.51933	1.55514	1.26709	1.27325	1.29618	1.29729	1.21222	1.43903	1.47804	1.56623	1.41593	1.43344	1.28193	1.20534	1.20808	1.29486	1.25782			Succiniclasticum	1.54222	1.26922	1.4665	1.2496	0.0271253	<0.001
Treponema 2	1.64428	1.79416	1.69682	1.63742	1.60713	1.90724	1.90014	1.96073	1.94336	2.00129	2.0213	2.08596	2.01068	2.02134	2.06892	1.82427	1.8533	1.80996	1.83096	1.85066			Treponema 2	1.67596	1.94254	2.04164	1.83386	0.0292853	<0.001
Succinivibrionaceae UCG-002	0.201568	0.387215	0.330465	0.389549	0.374471	2.16402	2.60999	2.13452	2.21706	2.10857	2.51635	2.58821	2.51931	2.54282	2.53721	2.35872	2.3859	2.34847	2.33104	2.3677			Succinivibrionaceae UCG-002	0.33666	2.24684	2.54078	2.35836	0.0709635	<0.001
Saccharofermentans	1.8733	1.5084	1.33299	0.774453	0.679532	1.10382	1.44828	3.02133	1.154	2.36984	1.66233	1.37693	0.87972	1.45237	1.40261	1.07641	1.27636	1.42468	1.68604	1.23805			Saccharofermentans	1.23374	1.81944	1.35478	1.34032	0.331506	0.329
Ruminococcaceae UCG-011	1.12505	1.1958	1.16296	1.10181	1.13284	1.69947	1.6113	1.73506	1.69184	1.63333	1.69502	1.64216	1.66283	1.63276	1.60112	0.987543	0.953165	0.859451	0.907606	0.950439			Ruminococcaceae UCG-011	1.1437	1.6742	1.64678	0.93164	0.0274769	<0.001
Ruminococcaceae UCG-014	1.56708	1.55056	1.55863	1.58486	1.4936	0.967014	0.995648	0.947732	0.864857	1.54813	1.78296	1.51988	1.52161	1.57559	1.5576	1.47032	1.48912	1.46769	1.41274	1.41581			Ruminococcaceae UCG-014	1.55096	1.06466	1.59154	1.45112	0.094771	<0.001
Prevotellaceae NK3B31 group	1.21163	1.22287	1.21699	1.29564	1.20209	0.520592	0.54491	0.556042	0.5429	0.560563	0.682629	0.656832	0.685625	0.665489	0.650676	0.788017	0.751455	0.726963	0.709748	0.716568			Prevotellaceae NK3B31 group	1.22984	0.545	0.66824	0.73856	0.0170425	<0.001
Ruminobacter	0.0417985	0.0438305	0.0453748	0.0443545	0.0414067	0.805029	0.870266	0.886205	0.803082	0.835052	1.44706	1.41035	1.45004	1.42912	1.44319	3.26615	3.24263	3.29574	3.21385	3.21037			Ruminobacter	0.04336	0.83994	1.43594	3.24574	0.0172826	<0.001
Ruminococcus 1	0.707632	0.767357	0.779076	0.748467	0.739855	1.0591	1.0579	1.0574	1.05314	1.05901	0.676082	0.677342	0.612983	0.678227	0.61672	0.852335	0.859981	0.843105	0.888871	0.897525			Ruminococcus 1	0.7485	1.0573	0.65226	0.86836	0.015792	<0.001
Ruminococcaceae UCG-010	0.750016	0.732588	0.72514	0.779904	0.717834	1.02155	1.02529	1.02264	1.02213	1.02741	0.649002	0.749728	0.663424	0.670242	0.614821	0.794394	0.732694	0.715779	0.71599	0.76983			Ruminococcaceae UCG-010	0.74108	1.02378	0.66942	0.74574	0.0207727	<0.001
Lachnospiraceae UCG-008	0.91692	0.990044	0.953893	0.965569	0.952789	1.20007	1.20615	1.20647	1.26867	1.23342	0.527973	0.543231	0.506064	0.529887	0.507674	0.37593	0.380499	0.390626	0.394173	0.372937			Lachnospiraceae UCG-008	0.95584	1.22298	0.52298	0.38282	0.0136098	<0.001
Papillibacter	1.03227	1.09601	1.05304	1.099	1.00815	0.957609	0.99269	0.976109	0.994589	0.917175	0.592896	0.517667	0.579614	0.577564	0.500933	0.381167	0.358248	0.358839	0.348158	0.310899			Papillibacter	1.05768	0.96764	0.55374	0.35146	0.0222898	<0.001
Other	35.6791	36.5176	35.5649	36.4063	35.4701	42.4164	41.8572	43.5984	44.104	40.4313	39.8857	34.0374	38.1603	38.7363	35.8715	40.8578	41.6333	38.6251	38.9163	40.4905			Other	35.9276	42.4815	37.3382	40.1046	0.978239	<0.001
