# Supplementary material for: Effect of Zanthoxylum bungeanum essential oil on rumen enzyme activity, microbiome, and metabolites in lambs
Source: PLoS One. 2022 Aug 5;17(8):e0272310. doi: 10.1371/journal.pone.0272310 (PMC9355197; doi:10.1371/journal.pone.0272310)
Supplement: S3 Table — (XLSX) [file pone.0272310.s003.xlsx]

## Sheet: Sheet1
Metabolite	KEGG Compount Name	Formula	Exact.Mass	NIKKAJI	ChEBI	PubChem	CAS	KEGG COMPOUND id	HMDB	KingDom	Super.Class	Class	Sub.Class	KEGG.LINK	Pathway
acrylic acid	Polyacrylic acid	C3H4O2	72.0211		18308	124490173	1979-10-07	C19501	HMDB0031647	Organic compounds	Organic acids and derivatives	Carboxylic acids and derivatives	Acrylic acids and derivatives	https://www.genome.jp/dbget-bin/www_bget?cpd:C19501
parabanic acid		C3H2N2O3	114.007		74661		120-89-8		HMDB0062802	Organic compounds	Organoheterocyclic compounds	Azolines	Imidazolines
valeric acid	Pentanoate	C5H10O2	102.068	J1.504K	17418	4061	109-52-4	C00803	HMDB0000892	Organic compounds	Lipids and lipid-like molecules	Fatty Acyls	Fatty acids and conjugates	https://www.genome.jp/dbget-bin/www_bget?cpd:C00803
caprylic acid	Octanoic acid	C8H16O2	144.115	J2.013C	28837	8658	124-07-2	C06423	HMDB0000482	Organic compounds	Lipids and lipid-like molecules	Fatty Acyls	Fatty acids and conjugates	https://www.genome.jp/dbget-bin/www_bget?cpd:C06423	map00061 Fatty acid biosynthesis;map00785 Lipoic acid metabolism;map01060 Biosynthesis of plant secondary metabolites;map01066 Biosynthesis of alkaloids derived from terpenoid and polyketide;map01100 Metabolic pathways;
saccharin	Saccharin	C7H5NO3S	182.999		32111	14427	1981-07-02	C12283	HMDB0029723	Organic compounds	Organoheterocyclic compounds	Benzothiazoles		https://www.genome.jp/dbget-bin/www_bget?cpd:C12283	map04742 Taste transduction;
cis-vaccenic acid		C18H34O2	282.256		50464		506-17-2		HMDB0240219	Organic compounds	Lipids and lipid-like molecules	Fatty Acyls	Fatty acids and conjugates
l-valine	L-Valine	C5H11NO2	117.079	J9.179K	16414	3483	72-18-4	C00183	HMDB0000883	Organic compounds	Organic acids and derivatives	Carboxylic acids and derivatives	Amino acids, peptides, and analogues	https://www.genome.jp/dbget-bin/www_bget?cpd:C00183	map00280 Valine, leucine and isoleucine degradation;map00290 Valine, leucine and isoleucine biosynthesis;map00311 Penicillin and cephalosporin biosynthesis;map00460 Cyanoamino acid metabolism;map00770 Pantothenate and CoA biosynthesis;map00966 Glucosinolate biosynthesis;map00970 Aminoacyl-tRNA biosynthesis;map01060 Biosynthesis of plant secondary metabolites;map01063 Biosynthesis of alkaloids der…
4-hydroxycinnamic acid	4-Coumarate	C9H8O3	164.047	J6.196D	32374	4069	7400-08-0	C00811	HMDB0002035	Organic compounds	Phenylpropanoids and polyketides	Cinnamic acids and derivatives	Hydroxycinnamic acids and derivatives	https://www.genome.jp/dbget-bin/www_bget?cpd:C00811	map00130 Ubiquinone and other terpenoid-quinone biosynthesis;map00350 Tyrosine metabolism;map00940 Phenylpropanoid biosynthesis;map00950 Isoquinoline alkaloid biosynthesis;map00998 Biosynthesis of various secondary metabolites - part 2;map01061 Biosynthesis of phenylpropanoids;map01100 Metabolic pathways;map01110 Biosynthesis of secondary metabolites;map01220 Degradation of aromatic compounds;
isobutyric acid	2-Methylpropanoate	C4H8O2	88.0524	J3.840G	16135	5612	79-31-2	C02632	HMDB0001873	Organic compounds	Organic acids and derivatives	Carboxylic acids and derivatives	Carboxylic acids	https://www.genome.jp/dbget-bin/www_bget?cpd:C02632	map01100 Metabolic pathways;map01120 Microbial metabolism in diverse environments;map01220 Degradation of aromatic compounds;map04974 Protein digestion and absorption;
n-nitrosodimethylamine	N-Nitrosodimethylamine	C2H6N2O	74.048	J1.928C	35807	17395703	62-75-9	C14704	HMDB0031419	Organic compounds	Organic nitrogen compounds	Organonitrogen compounds	Organic nitroso compounds	https://www.genome.jp/dbget-bin/www_bget?cpd:C14704	map05204 Chemical carcinogenesis;
ursolic acid	Ursolic acid	C30H48O3	456.36	J4.206D	9908	11180	77-52-1	C08988	HMDB0002395	Organic compounds	Lipids and lipid-like molecules	Prenol lipids	Triterpenoids	https://www.genome.jp/dbget-bin/www_bget?cpd:C08988
delta-12-prostaglandin j2	Delta-12-Prostaglandin J2	C20H30O4	334.214	J351.577J	28130	8242	87893-54-7	C05958	HMDB0004238	Organic compounds	Lipids and lipid-like molecules	Fatty Acyls	Eicosanoids	https://www.genome.jp/dbget-bin/www_bget?cpd:C05958	map00590 Arachidonic acid metabolism;map01100 Metabolic pathways;
l-norleucine	L-Norleucine	C6H13NO2	131.095	J9.189H	18347	5038	327-57-1	C01933	HMDB0001645	Organic compounds	Organic acids and derivatives	Carboxylic acids and derivatives	Amino acids, peptides, and analogues	https://www.genome.jp/dbget-bin/www_bget?cpd:C01933
aniline	Aniline	C6H7N	93.0578	J2.349C	17296	3586	62-53-3	C00292	HMDB0003012	Organic compounds	Benzenoids	Benzene and substituted derivatives	Aniline and substituted anilines	https://www.genome.jp/dbget-bin/www_bget?cpd:C00292	map00627 Aminobenzoate degradation;map01120 Microbial metabolism in diverse environments;
1h-indole-3-carboxaldehyde	Indole-3-carboxaldehyde	C9H7NO	145.053	J26.057F	343043	10686	487-89-8	C08493	HMDB0029737	Organic compounds	Organoheterocyclic compounds	Indoles and derivatives	Indoles	https://www.genome.jp/dbget-bin/www_bget?cpd:C08493
3-hydroxybutyric acid	(R)-3-Hydroxybutanoate	C4H8O3	104.047	J5.217E	20067	4324	300-85-6	C01089	HMDB0000357	Organic compounds	Organic acids and derivatives	Hydroxy acids and derivatives	Beta hydroxy acids and derivatives	https://www.genome.jp/dbget-bin/www_bget?cpd:C01089	map00072 Synthesis and degradation of ketone bodies;map00650 Butanoate metabolism;map01100 Metabolic pathways;map04024 cAMP signaling pathway;
d-alanine	D-Alanine	C3H7NO2	89.0477	J9.190A	15570	3433	338-69-2	C00133	HMDB0001310	Organic compounds	Organic acids and derivatives	Carboxylic acids and derivatives	Amino acids, peptides, and analogues	https://www.genome.jp/dbget-bin/www_bget?cpd:C00133	map00473 D-Alanine metabolism;map00550 Peptidoglycan biosynthesis;map01100 Metabolic pathways;map01502 Vancomycin resistance;map01503 Cationic antimicrobial peptide (CAMP) resistance;map04742 Taste transduction;
pentadecanoic acid	Pentadecanoic acid	C15H30O2	242.225	J3.656K	42504	51090866	1002-84-2	C16537	HMDB0000826	Organic compounds	Lipids and lipid-like molecules	Fatty Acyls	Fatty acids and conjugates	https://www.genome.jp/dbget-bin/www_bget?cpd:C16537
ethyl butyrate		C6H12O2	116.084				105-54-4		HMDB0033889	Organic compounds	Lipids and lipid-like molecules	Fatty Acyls	Fatty acid esters
l-carnitine	L-Carnitine	C7H15NO3	161.105	J9.362I	16347	3612	541-15-1	C00318	HMDB0000062	Organic compounds	Organic nitrogen compounds	Organonitrogen compounds	Quaternary ammonium salts	https://www.genome.jp/dbget-bin/www_bget?cpd:C00318	map04714 Thermogenesis;map04976 Bile secretion;
hypoxanthine	Hypoxanthine	C5H4N4O	136.039	J1.934H	17368	3560	68-94-0	C00262	HMDB0000157	Organic compounds	Organoheterocyclic compounds	Imidazopyrimidines	Purines and purine derivatives	https://www.genome.jp/dbget-bin/www_bget?cpd:C00262	map00230 Purine metabolism;map01100 Metabolic pathways;
2-piperidinone		C5H9NO	99.0684		77761		675-20-7		HMDB0011749	Organic compounds	Organoheterocyclic compounds	Piperidines	Piperidinones
cellobiose	beta-Cellobiose	C12H22O11	342.116	J6.676A	36217	8657	528-50-7	C06422	HMDB0000055	Organic compounds	Organic oxygen compounds	Organooxygen compounds	Carbohydrates and carbohydrate conjugates	https://www.genome.jp/dbget-bin/www_bget?cpd:C06422
erythrono-1,4-lactone		C4H6O4	118.027		87625		17675-99-9		HMDB0000349	Organic compounds	Organoheterocyclic compounds	Lactones	Gamma butyrolactones
hydrogen phosphate	Orthophosphate	H3O4P	97.9769	J3.746J	26078	3311	14066-19-4	C00009	HMDB0000973	Inorganic compounds	Homogeneous non-metal compounds	Non-metal oxoanionic compounds	Non-metal phosphates	https://www.genome.jp/dbget-bin/www_bget?cpd:C00009	map00190 Oxidative phosphorylation;map00195 Photosynthesis;map02010 ABC transporters;map02020 Two-component system;map02024 Quorum sensing;map04111 Cell cycle - yeast;map04928 Parathyroid hormone synthesis, secretion and action;map04978 Mineral absorption;map05012 Parkinson disease;
cytarabine	Cytarabine	C9H13N3O5	243.086	J2.958K	28680	5877	147-94-4	C02961	HMDB0015122	Organic compounds	Nucleosides, nucleotides, and analogues	Pyrimidine nucleosides		https://www.genome.jp/dbget-bin/www_bget?cpd:C02961
9,10-epoxyoctadecanoic acid		C18H34O3	298.251		85661				HMDB0061650	Organic compounds	Lipids and lipid-like molecules	Fatty Acyls	Lineolic acids and derivatives
6-galloylglucose		C13H16O10	332.074				34781-46-9		HMDB0034051	Organic compounds	Organoheterocyclic compounds	Diazines	Pyrimidines and pyrimidine derivatives
triglochinin	Triglochinin	C14H17NO10	359.085	J17.361D		10540	28876-11-1	C08342	HMDB0030934	Organic compounds	Organic oxygen compounds	Organooxygen compounds	Carbohydrates and carbohydrate conjugates	https://www.genome.jp/dbget-bin/www_bget?cpd:C08342
l-proline	L-Proline	C5H9NO2	115.063	J9.117K	17203	3448	147-85-3	C00148	HMDB0000162	Organic compounds	Organic acids and derivatives	Carboxylic acids and derivatives	Amino acids, peptides, and analogues	https://www.genome.jp/dbget-bin/www_bget?cpd:C00148	map00330 Arginine and proline metabolism;map00332 Carbapenem biosynthesis;map00333 Prodigiosin biosynthesis;map00401 Novobiocin biosynthesis;map00404 Staurosporine biosynthesis;map00970 Aminoacyl-tRNA biosynthesis;map01100 Metabolic pathways;map01110 Biosynthesis of secondary metabolites;map01230 Biosynthesis of amino acids;map02010 ABC transporters;map04974 Protein digestion and absorption;map04…
guanosine	Guanosine	C10H13N5O5	283.092	J10.076E	16750	3677	118-00-3	C00387	HMDB0000133	Organic compounds	Nucleosides, nucleotides, and analogues	Purine nucleosides		https://www.genome.jp/dbget-bin/www_bget?cpd:C00387	map00230 Purine metabolism;map01100 Metabolic pathways;map02010 ABC transporters;
ethyl tetradecanoate		C16H32O2	256.24		84849		124-06-1		HMDB0034153	Organic compounds	Lipids and lipid-like molecules	Fatty Acyls	Fatty acid esters
4-methylcatechol	4-Methylcatechol	C7H8O2	124.052	J5.755J	17254	8952	452-86-8	C06730	HMDB0000873	Organic compounds	Benzenoids	Phenols	Benzenediols	https://www.genome.jp/dbget-bin/www_bget?cpd:C06730	map00622 Xylene degradation;map00623 Toluene degradation;map00626 Naphthalene degradation;map01100 Metabolic pathways;map01120 Microbial metabolism in diverse environments;map01220 Degradation of aromatic compounds;
d-proline	D-Proline	C5H9NO2	115.063	J9.118I	16313	4025	344-25-2	C00763	HMDB0003411	Organic compounds	Organic acids and derivatives	Carboxylic acids and derivatives	Amino acids, peptides, and analogues	https://www.genome.jp/dbget-bin/www_bget?cpd:C00763	map00330 Arginine and proline metabolism;map01100 Metabolic pathways;
adenine	Adenine	C5H5N5	135.054	J5.257D	16708	3447	73-24-5	C00147	HMDB0000034	Organic compounds	Organoheterocyclic compounds	Imidazopyrimidines	Purines and purine derivatives	https://www.genome.jp/dbget-bin/www_bget?cpd:C00147	map00230 Purine metabolism;map00908 Zeatin biosynthesis;map01100 Metabolic pathways;
alpha-linolenic acid	(9Z,12Z,15Z)-Octadecatrienoic acid	C18H30O2	278.225	J5.773H	27432	8662	463-40-1	C06427	HMDB0001388	Organic compounds	Lipids and lipid-like molecules	Fatty Acyls	Lineolic acids and derivatives	https://www.genome.jp/dbget-bin/www_bget?cpd:C06427	map00592 alpha-Linolenic acid metabolism;map01040 Biosynthesis of unsaturated fatty acids;map01060 Biosynthesis of plant secondary metabolites;map01070 Biosynthesis of plant hormones;map01100 Metabolic pathways;map01110 Biosynthesis of secondary metabolites;
behenic acid	Docosanoic acid	C22H44O2	340.334	J2.461I	28941	10479	112-85-6	C08281	HMDB0000944	Organic compounds	Lipids and lipid-like molecules	Fatty Acyls	Fatty acids and conjugates	https://www.genome.jp/dbget-bin/www_bget?cpd:C08281	map00073 Cutin, suberine and wax biosynthesis;map01040 Biosynthesis of unsaturated fatty acids;
genistein	Genistein	C15H10O5	270.053	J39.883G	28088	8792	446-72-0	C06563	HMDB0003217	Organic compounds	Phenylpropanoids and polyketides	Isoflavonoids	Isoflav-2-enes	https://www.genome.jp/dbget-bin/www_bget?cpd:C06563	map00943 Isoflavonoid biosynthesis;map01061 Biosynthesis of phenylpropanoids;map01100 Metabolic pathways;map01110 Biosynthesis of secondary metabolites;
guanine	Guanine	C5H5N5O	151.049	J9.344K	16235	3541	73-40-5	C00242	HMDB0000132	Organic compounds	Organoheterocyclic compounds	Imidazopyrimidines	Purines and purine derivatives	https://www.genome.jp/dbget-bin/www_bget?cpd:C00242	map00230 Purine metabolism;map01100 Metabolic pathways;
2-(2-furanyl)-3,4,5,6-tetrahydropyridine		C9H11NO	149.084				104704-36-1		HMDB0040016	Organic compounds	Organoheterocyclic compounds	Pyridines and derivatives	Hydropyridines
thymidine	Thymidine	C10H14N2O5	242.09	J4.548I	17748	3514	50-89-5	C00214	HMDB0000273	Organic compounds	Nucleosides, nucleotides, and analogues	Pyrimidine nucleosides	Pyrimidine 2'-deoxyribonucleosides	https://www.genome.jp/dbget-bin/www_bget?cpd:C00214	map00240 Pyrimidine metabolism;map01100 Metabolic pathways;
choline	Choline	C5H14NO	104.108	J4.822D	15354	3414	62-49-7	C00114	HMDB0000097	Organic compounds	Organic nitrogen compounds	Organonitrogen compounds	Quaternary ammonium salts	https://www.genome.jp/dbget-bin/www_bget?cpd:C00114	map00260 Glycine, serine and threonine metabolism;map00564 Glycerophospholipid metabolism;map01100 Metabolic pathways;map02010 ABC transporters;map04725 Cholinergic synapse;map04976 Bile secretion;map05231 Choline metabolism in cancer;
quinoline	Quinoline	C9H7N	129.058	J3.922E	17362	8648	91-22-5	C06413	HMDB0033731	Organic compounds	Organoheterocyclic compounds	Quinolines and derivatives		https://www.genome.jp/dbget-bin/www_bget?cpd:C06413
histamine	Histamine	C5H9N3	111.08	J4.117C	18295	3678	51-45-6	C00388	HMDB0000870	Organic compounds	Organic nitrogen compounds	Organonitrogen compounds	Amines	https://www.genome.jp/dbget-bin/www_bget?cpd:C00388	map00340 Histidine metabolism;map01065 Biosynthesis of alkaloids derived from histidine and purine;map01100 Metabolic pathways;map01110 Biosynthesis of secondary metabolites;map04080 Neuroactive ligand-receptor interaction;map04664 Fc epsilon RI signaling pathway;map04721 Synaptic vesicle cycle;map04750 Inflammatory mediator regulation of TRP channels;map04971 Gastric acid secretion;map04974 Prot…
prostaglandin i2	Prostaglandin I2	C20H32O5	352.225	J17.550A	15552	4527	35121-78-9	C01312	HMDB0001335	Organic compounds	Lipids and lipid-like molecules	Fatty Acyls	Eicosanoids	https://www.genome.jp/dbget-bin/www_bget?cpd:C01312	map00590 Arachidonic acid metabolism;map01100 Metabolic pathways;map04024 cAMP signaling pathway;map04080 Neuroactive ligand-receptor interaction;map04270 Vascular smooth muscle contraction;map04370 VEGF signaling pathway;map04611 Platelet activation;
3',7-dimethoxy-4',5,8-trihydroxyflavone 8-glucoside		C23H24O12	492.127				100997-33-9		HMDB0040479	Organic compounds	Phenylpropanoids and polyketides	Flavonoids	Flavonoid glycosides
pyrocatechol	Catechol	C6H6O2	110.037	J2.921A	18135	17396563	120-80-9	C15571	HMDB0000957	Organic compounds	Benzenoids	Phenols	Benzenediols	https://www.genome.jp/dbget-bin/www_bget?cpd:C15571
3-formyl-6-hydroxyindole		C9H7NO2	161.048		563251		192184-71-7		HMDB0031172	Organic compounds	Organoheterocyclic compounds	Indoles and derivatives	Hydroxyindoles
quinoline-4,8-diol	4,8-Dihydroxyquinoline	C9H7NO2	161.048	J1.576.862B	28883	7948		C05637	HMDB0060289	Organic compounds	Organoheterocyclic compounds	Quinolines and derivatives	Quinolones and derivatives	https://www.genome.jp/dbget-bin/www_bget?cpd:C05637	map00380 Tryptophan metabolism;
indole	Indole	C8H7N	117.058	J2.920C	16881	3747	120-72-9	C00463	HMDB0000738	Organic compounds	Organoheterocyclic compounds	Indoles and derivatives	Indoles	https://www.genome.jp/dbget-bin/www_bget?cpd:C00463	map00380 Tryptophan metabolism;map00400 Phenylalanine, tyrosine and tryptophan biosynthesis;map00402 Benzoxazinoid biosynthesis;map01100 Metabolic pathways;map01110 Biosynthesis of secondary metabolites;map04974 Protein digestion and absorption;
1-kestose	1F-beta-D-Fructosylsucrose	C18H32O16	504.169	J196.187J	16885	6439	470-69-9	C03661	HMDB0011729	Organic compounds	Organic oxygen compounds	Organooxygen compounds	Carbohydrates and carbohydrate conjugates	https://www.genome.jp/dbget-bin/www_bget?cpd:C03661
glycine	Glycine	C2H5NO2	75.032	J1.163K	15428	3339	56-40-6	C00037	HMDB0000123	Organic compounds	Organic acids and derivatives	Carboxylic acids and derivatives	Amino acids, peptides, and analogues	https://www.genome.jp/dbget-bin/www_bget?cpd:C00037	map00120 Primary bile acid biosynthesis;map00230 Purine metabolism;map00260 Glycine, serine and threonine metabolism;map00310 Lysine degradation;map00440 Phosphonate and phosphinate metabolism;map00460 Cyanoamino acid metabolism;map00480 Glutathione metabolism;map00630 Glyoxylate and dicarboxylate metabolism;map00680 Methane metabolism;map00730 Thiamine metabolism;map00860 Porphyrin and chlorophy…
daidzein	Daidzein	C15H10O4	254.058	J6.014C	28197	12394	486-66-8	C10208	HMDB0003312	Organic compounds	Phenylpropanoids and polyketides	Isoflavonoids	Isoflav-2-enes	https://www.genome.jp/dbget-bin/www_bget?cpd:C10208	map00943 Isoflavonoid biosynthesis;map01061 Biosynthesis of phenylpropanoids;map01110 Biosynthesis of secondary metabolites;
malonic acid	alpha,omega-Dicarboxylic acid	C3H4O4	104.011		30794	6731	141-82-2	C04025	HMDB0000691	Organic compounds	Organic acids and derivatives	Carboxylic acids and derivatives	Dicarboxylic acids and derivatives	https://www.genome.jp/dbget-bin/www_bget?cpd:C04025
4,6-dihydroxyquinoline	4,6-Dihydroxyquinoline	C9H7NO2	161.048	J2.366.464J	28799	7950	3517-61-1	C05639	HMDB0004077	Organic compounds	Organoheterocyclic compounds	Quinolines and derivatives	Quinolones and derivatives	https://www.genome.jp/dbget-bin/www_bget?cpd:C05639	map00380 Tryptophan metabolism;map01100 Metabolic pathways;
3-hydroxybenzoic acid	3-Hydroxybenzoate	C7H6O3	138.032	J43.202D	30764	3866	1999-06-09	C00587	HMDB0002466	Organic compounds	Benzenoids	Benzene and substituted derivatives	Benzoic acids and derivatives	https://www.genome.jp/dbget-bin/www_bget?cpd:C00587	map00362 Benzoate degradation;map00400 Phenylalanine, tyrosine and tryptophan biosynthesis;map00623 Toluene degradation;map00624 Polycyclic aromatic hydrocarbon degradation;map01120 Microbial metabolism in diverse environments;map01220 Degradation of aromatic compounds;
deoxyadenosine monophosphate	dAMP	C10H14N5O6P	331.068	J205.943F	17713	3651	653-63-4	C00360	HMDB0000905	Organic compounds	Nucleosides, nucleotides, and analogues	Purine nucleotides	Purine deoxyribonucleotides	https://www.genome.jp/dbget-bin/www_bget?cpd:C00360	map00230 Purine metabolism;map01100 Metabolic pathways;
glutaric acid	Glutarate	C5H8O4	132.042	J40.077G	17859	3772	110-94-1	C00489	HMDB0000661	Organic compounds	Organic acids and derivatives	Carboxylic acids and derivatives	Dicarboxylic acids and derivatives	https://www.genome.jp/dbget-bin/www_bget?cpd:C00489	map00071 Fatty acid degradation;map00310 Lysine degradation;map01100 Metabolic pathways;map01120 Microbial metabolism in diverse environments;
pyroglutamic acid	5-Oxoproline	C5H7NO3	129.043	J4.959J	18183	4992	98-79-3	C01879	HMDB0000267	Organic compounds	Organic acids and derivatives	Carboxylic acids and derivatives	Amino acids, peptides, and analogues	https://www.genome.jp/dbget-bin/www_bget?cpd:C01879	map00480 Glutathione metabolism;map01100 Metabolic pathways;
3-methyladenine	3-Methyladenine	C6H7N5	149.07	J80.961F	38635	4168	5142-23-4	C00913	HMDB0011600	Organic compounds	Organoheterocyclic compounds	Imidazopyrimidines	Purines and purine derivatives	https://www.genome.jp/dbget-bin/www_bget?cpd:C00913
glyceraldehyde	Glyceraldehyde	C3H6O3	90.0317	J5.790H	5445	5231	56-82-6	C02154	HMDB0001051	Organic compounds	Organic oxygen compounds	Organooxygen compounds	Carbohydrates and carbohydrate conjugates	https://www.genome.jp/dbget-bin/www_bget?cpd:C02154
(2e)-decenoyl-acp	1-Aminocyclopentanecarboxylate	C6H11NO2	129.079	J4.131I	40547	6689	52-52-8	C03969	HMDB0062225	Organic compounds	Organic acids and derivatives	Carboxylic acids and derivatives	Amino acids, peptides, and analogues	https://www.genome.jp/dbget-bin/www_bget?cpd:C03969
pipecolic acid	L-Pipecolate	C6H11NO2	129.079	J215.717I	17964	3698	535-75-1	C00408	HMDB0000070	Organic compounds	Organic acids and derivatives	Carboxylic acids and derivatives	Amino acids, peptides, and analogues	https://www.genome.jp/dbget-bin/www_bget?cpd:C00408	map00310 Lysine degradation;map00960 Tropane, piperidine and pyridine alkaloid biosynthesis;map01060 Biosynthesis of plant secondary metabolites;map01064 Biosynthesis of alkaloids derived from ornithine, lysine and nicotinic acid;map01100 Metabolic pathways;map01110 Biosynthesis of secondary metabolites;
6,7-dihydro-2,3-dimethyl-5h-cyclopentapyrazine		C9H12N2	148.1				38917-63-4		HMDB0036142	Organic compounds	Organoheterocyclic compounds	Diazines	Pyrazines
4-nitrophenol	4-Nitrophenol	C6H5NO3	139.027	J4.001K	16836	4127	100-02-7	C00870	HMDB0001232	Organic compounds	Benzenoids	Phenols	Nitrophenols	https://www.genome.jp/dbget-bin/www_bget?cpd:C00870	map00627 Aminobenzoate degradation;map01120 Microbial metabolism in diverse environments;
2,3-dimethyl-5-(2-propenyl)pyrazine		C9H12N2	148.1				55138-68-6		HMDB0039985	Organic compounds	Organoheterocyclic compounds	Diazines	Pyrazines
beta-glycyrrhetinic acid		C30H46O4	470.34				1449-05-4		HMDB0034517	Organic compounds	Lipids and lipid-like molecules	Prenol lipids	Triterpenoids
maslinic acid	Crataegolic acid	C30H48O4	472.355	J22.580K	66682	96023428	4373-41-5	C16939	HMDB0002392	Organic compounds	Lipids and lipid-like molecules	Prenol lipids	Triterpenoids	https://www.genome.jp/dbget-bin/www_bget?cpd:C16939
3-isopropyl-2-methoxy-5-methylpyrazine		C9H14N2O	166.111		256036		32021-41-3		HMDB0029742	Organic compounds	Organoheterocyclic compounds	Diazines	Pyrazines
pyruvic acid	Pyruvate	C3H4O3	88.016	J2.015J	32816	3324	127-17-3	C00022	HMDB0000243	Organic compounds	Organic acids and derivatives	Keto acids and derivatives	Alpha-keto acids and derivatives	https://www.genome.jp/dbget-bin/www_bget?cpd:C00022	map00010 Glycolysis / Gluconeogenesis;map00020 Citrate cycle (TCA cycle);map00030 Pentose phosphate pathway;map00040 Pentose and glucuronate interconversions;map00053 Ascorbate and aldarate metabolism;map00250 Alanine, aspartate and glutamate metabolism;map00260 Glycine, serine and threonine metabolism;map00261 Monobactam biosynthesis;map00270 Cysteine and methionine metabolism;map00290 Valine, l…
20-hydroxyeicosatetraenoic acid	20-HETE	C20H32O3	320.235	J455.066H	34306	17395746	79551-86-3	C14748	HMDB0005998	Organic compounds	Lipids and lipid-like molecules	Fatty Acyls	Fatty acids and conjugates	https://www.genome.jp/dbget-bin/www_bget?cpd:C14748	map00590 Arachidonic acid metabolism;map01100 Metabolic pathways;map04270 Vascular smooth muscle contraction;
cytosine	Cytosine	C4H5N3O	111.043	J9.343B	16040	3670	71-30-7	C00380	HMDB0000630	Organic compounds	Organoheterocyclic compounds	Diazines	Pyrimidines and pyrimidine derivatives	https://www.genome.jp/dbget-bin/www_bget?cpd:C00380	map00240 Pyrimidine metabolism;map01100 Metabolic pathways;
thiamine	Thiamine	C12H17N4OS	265.112	J203.781E	18385	3668	59-43-8	C00378	HMDB0000235	Organic compounds	Organoheterocyclic compounds	Diazines	Pyrimidines and pyrimidine derivatives	https://www.genome.jp/dbget-bin/www_bget?cpd:C00378	map00730 Thiamine metabolism;map01100 Metabolic pathways;map02010 ABC transporters;map04122 Sulfur relay system;map04977 Vitamin digestion and absorption;
lauroyl diethanolamide		C16H33NO3	287.246				120-40-1		HMDB0032358	Organic compounds	Lipids and lipid-like molecules	Fatty Acyls	Fatty amides
artomunoxanthentrione epoxide		C26H22O8	462.131				143522-33-2		HMDB0040533	Organic compounds	Organoheterocyclic compounds	Benzopyrans	1-benzopyrans
trigonelline	N-Methylnicotinate	C7H7NO2	137.048	J6.346K	18123	4250	535-83-1	C01004	HMDB0000875	Organic compounds	Alkaloids and derivatives			https://www.genome.jp/dbget-bin/www_bget?cpd:C01004	map00760 Nicotinate and nicotinamide metabolism;
valdecoxib		C16H14N2O3S	314.073		63634		181695-72-7		HMDB0005033	Organic compounds	Benzenoids	Benzene and substituted derivatives	Benzenesulfonamides
deoxyadenosine	Deoxyadenosine	C10H13N5O3	251.102	J80.042B	17256	3839	958-09-8	C00559	HMDB0000101	Organic compounds	Nucleosides, nucleotides, and analogues	Purine nucleosides	Purine 2'-deoxyribonucleosides	https://www.genome.jp/dbget-bin/www_bget?cpd:C00559	map00230 Purine metabolism;map01100 Metabolic pathways;map02010 ABC transporters;
cytidine 2',3'-cyclic phosphate		C9H12N3O7P	305.041				15718-51-1		HMDB0011691	Organic compounds	Nucleosides, nucleotides, and analogues	Pyrimidine nucleotides	Cyclic pyrimidine nucleotides
l-gulose	L-Gulose	C6H12O6	180.063	J227.238E	37704	47205241	6027-89-0	C15923	HMDB0012326	Organic compounds	Organic oxygen compounds	Organooxygen compounds	Carbohydrates and carbohydrate conjugates	https://www.genome.jp/dbget-bin/www_bget?cpd:C15923	map00053 Ascorbate and aldarate metabolism;
2,5-dimethyl-3-propylpyrazine		C9H14N2	150.116				18433-97-1		HMDB0031841	Organic compounds	Organoheterocyclic compounds	Diazines	Pyrazines
piperidine	Piperidine	C5H11N	85.0891	J2.884C	18049	4880	110-89-4	C01746	HMDB0034301	Organic compounds	Organoheterocyclic compounds	Piperidines		https://www.genome.jp/dbget-bin/www_bget?cpd:C01746	map00960 Tropane, piperidine and pyridine alkaloid biosynthesis;map04974 Protein digestion and absorption;
dodecanedioic acid	Dodecanedioic acid	C12H22O4	230.152	J43.533C	4676	5648	693-23-2	C02678	HMDB0000623	Organic compounds	Lipids and lipid-like molecules	Fatty Acyls	Fatty acids and conjugates	https://www.genome.jp/dbget-bin/www_bget?cpd:C02678
4-glucogallic acid		C13H16O10	332.074						HMDB0041593	Organic compounds	Organic oxygen compounds	Organooxygen compounds	Carbohydrates and carbohydrate conjugates
20-hydroxy-pgf2a		C20H34O6	370.236						HMDB0004049	Organic compounds	Lipids and lipid-like molecules	Fatty Acyls	Eicosanoids
1-methylhypoxanthine		C6H6N4O	150.054		73959		1125-39-9		HMDB0013141	Organic compounds	Organoheterocyclic compounds	Imidazopyrimidines	Purines and purine derivatives
6,15-diketo,13,14-dihydro-pgf1a		C20H32O6	368.22		72595		63446-59-3		HMDB0001979	Organic compounds	Lipids and lipid-like molecules	Fatty Acyls	Eicosanoids
6,7-dihydro-5-methyl-5h-cyclopenta[b]pyrazine		C8H10N2	134.084				23747-48-0		HMDB0037149	Organic compounds	Organoheterocyclic compounds	Diazines	Pyrazines
deoxycholic acid	Deoxycholic acid	C24H40O4	392.293	J3.873C	28834	7102	83-44-3	C04483	HMDB0000626	Organic compounds	Lipids and lipid-like molecules	Steroids and steroid derivatives	Bile acids, alcohols and derivatives	https://www.genome.jp/dbget-bin/www_bget?cpd:C04483	map00121 Secondary bile acid biosynthesis;map04976 Bile secretion;
dihydrojasmonic acid		C12H20O3	212.141				98674-52-3		HMDB0033601	Organic compounds	Lipids and lipid-like molecules	Lineolic acids and derivatives	Jasmonic acids
n1-(2-hydroxyethyl)flurazepam		C18H16ClFN2O2	346.088						HMDB0060853	Organic compounds	Organoheterocyclic compounds	Benzodiazepines	1,4-benzodiazepines
3-methyl-2-oxovaleric acid	3-Methyl-2-oxopentanoate	C6H10O3	130.063	J268.899I	35932	6284	1460-34-0	C03465	HMDB0000491	Organic compounds	Organic acids and derivatives	Keto acids and derivatives	Short-chain keto acids and derivatives	https://www.genome.jp/dbget-bin/www_bget?cpd:C03465
citric acid	Citrate	C6H8O7	192.027	J2.824J	30769	3458	77-92-9	C00158	HMDB0000094	Organic compounds	Organic acids and derivatives	Carboxylic acids and derivatives	Tricarboxylic acids and derivatives	https://www.genome.jp/dbget-bin/www_bget?cpd:C00158	map00020 Citrate cycle (TCA cycle);map00250 Alanine, aspartate and glutamate metabolism;map00630 Glyoxylate and dicarboxylate metabolism;map00720 Carbon fixation pathways in prokaryotes;map00997 Biosynthesis of various secondary metabolites - part 3;map01060 Biosynthesis of plant secondary metabolites;map01061 Biosynthesis of phenylpropanoids;map01062 Biosynthesis of terpenoids and steroids;map01…
medicagenic acid		C30H46O6	502.329				599-07-5		HMDB0034551	Organic compounds	Lipids and lipid-like molecules	Prenol lipids	Triterpenoids
terephthalic acid	Terephthalate	C8H6O4	166.027	J3.588B	15702	8573	100-21-0	C06337	HMDB0002428	Organic compounds	Benzenoids	Benzene and substituted derivatives	Benzoic acids and derivatives	https://www.genome.jp/dbget-bin/www_bget?cpd:C06337	map00624 Polycyclic aromatic hydrocarbon degradation;map00627 Aminobenzoate degradation;map01100 Metabolic pathways;map01120 Microbial metabolism in diverse environments;map01220 Degradation of aromatic compounds;
p-hydroxyphenylacetic acid	4-Hydroxyphenylacetate	C8H8O3	152.047	J5.873D	18101	3915	156-38-7	C00642	HMDB0000020	Organic compounds	Benzenoids	Phenols	1-hydroxy-2-unsubstituted benzenoids	https://www.genome.jp/dbget-bin/www_bget?cpd:C00642	map00350 Tyrosine metabolism;map00360 Phenylalanine metabolism;map01100 Metabolic pathways;map01120 Microbial metabolism in diverse environments;map01220 Degradation of aromatic compounds;
leucinic acid		C6H12O3	132.079		59783		498-36-2		HMDB0000665	Organic compounds	Lipids and lipid-like molecules	Fatty Acyls	Fatty acids and conjugates
cyclic gmp	3',5'-Cyclic GMP	C10H12N5O7P	345.047	J8.958C	16356	4194	7665-99-8	C00942	HMDB0001314	Organic compounds	Nucleosides, nucleotides, and analogues	Purine nucleotides	Cyclic purine nucleotides	https://www.genome.jp/dbget-bin/www_bget?cpd:C00942	map00230 Purine metabolism;map01100 Metabolic pathways;map04022 cGMP-PKG signaling pathway;map04270 Vascular smooth muscle contraction;map04540 Gap junction;map04611 Platelet activation;map04713 Circadian entrainment;map04714 Thermogenesis;map04730 Long-term depression;map04740 Olfactory transduction;map04744 Phototransduction;map04921 Oxytocin signaling pathway;map04923 Regulation of lipolysis i…
(+)-2,3-dihydro-3-methyl-1h-pyrrole		C5H9N	83.0735						HMDB0033529	Organic compounds	Organoheterocyclic compounds	Pyrrolines
aspartyl-leucine		C10H18N2O5	246.122						HMDB0028757	Organic compounds	Organic acids and derivatives	Carboxylic acids and derivatives	Amino acids, peptides, and analogues
2-methyl-3-(2-propenyl)pyrazine		C8H10N2	134.084				55138-62-0		HMDB0039994	Organic compounds	Organoheterocyclic compounds	Diazines	Pyrazines
deoxycytidine	Deoxycytidine	C9H13N3O4	227.091	J14.406A	15698	4137	951-77-9	C00881	HMDB0000014	Organic compounds	Nucleosides, nucleotides, and analogues	Pyrimidine nucleosides	Pyrimidine 2'-deoxyribonucleosides	https://www.genome.jp/dbget-bin/www_bget?cpd:C00881	map00240 Pyrimidine metabolism;map01100 Metabolic pathways;map02010 ABC transporters;
(10e,12z)-(9s)-9-hydroperoxyoctadeca-10,12-dienoic acid	9(S)-HPODE	C18H32O4	312.23	J293.200H	34498	17395825	29774-12-7	C14827	HMDB0062434	Organic compounds	Lipids and lipid-like molecules	Fatty Acyls	Lineolic acids and derivatives	https://www.genome.jp/dbget-bin/www_bget?cpd:C14827	map00591 Linoleic acid metabolism;map01100 Metabolic pathways;
5-(2-hydroxyethyl)-4-methylthiazole	5-(2-Hydroxyethyl)-4-methylthiazole	C6H9NOS	143.04	J5.626J	17957	6954	137-00-8	C04294	HMDB0032985	Organic compounds	Organoheterocyclic compounds	Azoles	Thiazoles	https://www.genome.jp/dbget-bin/www_bget?cpd:C04294	map00730 Thiamine metabolism;map01100 Metabolic pathways;
p-cresol	4-Cresol	C7H8O	108.058	J1.185A	17847	4643	106-44-5	C01468	HMDB0001858	Organic compounds	Benzenoids	Phenols	Cresols	https://www.genome.jp/dbget-bin/www_bget?cpd:C01468	map00623 Toluene degradation;map00633 Nitrotoluene degradation;map01100 Metabolic pathways;map01120 Microbial metabolism in diverse environments;map01220 Degradation of aromatic compounds;map04974 Protein digestion and absorption;
tauroursodeoxycholic acid		C26H45NO6S	499.297				14605-22-2		HMDB0000874	Organic compounds	Lipids and lipid-like molecules	Steroids and steroid derivatives	Bile acids, alcohols and derivatives
phenylacetaldehyde	Phenylacetaldehyde	C8H8O	120.058	J2.494E	16424	3876	122-78-1	C00601	HMDB0006236	Organic compounds	Benzenoids	Benzene and substituted derivatives	Phenylacetaldehydes	https://www.genome.jp/dbget-bin/www_bget?cpd:C00601	map00360 Phenylalanine metabolism;map00643 Styrene degradation;map01100 Metabolic pathways;map01120 Microbial metabolism in diverse environments;
(10e,12z)-9-hode		C18H32O3	296.235		72651		98524-19-7		HMDB0062652	Organic compounds	Lipids and lipid-like molecules	Fatty Acyls	Lineolic acids and derivatives
propionylcarnitine	O-Propanoylcarnitine	C10H19NO4	217.131	J608.164I	28867	5923	17298-37-2	C03017	HMDB0000824	Organic compounds	Lipids and lipid-like molecules	Fatty Acyls	Fatty acid esters	https://www.genome.jp/dbget-bin/www_bget?cpd:C03017
3-(2,4-dihydroxyphenyl)-8,9-dihydro-5-hydroxy-8-(1-methylethenyl)-4h-furo[2,3-h]-1-benzopyran-5-one		C20H16O6	352.095				112147-37-2		HMDB0038904
2,3,6,7-tetrahydrocyclopent[b]azepin-8(1h)-one		C9H11NO	149.084				97826-65-8		HMDB0039662	Organic compounds	Organoheterocyclic compounds	Azepines
creatinine	Creatinine	C4H7N3O	113.059	J1.397H	16737	4049	60-27-5	C00791	HMDB0000562	Organic compounds	Organic acids and derivatives	Carboxylic acids and derivatives	Amino acids, peptides, and analogues	https://www.genome.jp/dbget-bin/www_bget?cpd:C00791	map00330 Arginine and proline metabolism;map01100 Metabolic pathways;
l-tyrosine	L-Tyrosine	C9H11NO3	181.074	J9.173A	17895	3382	60-18-4	C00082	HMDB0000158	Organic compounds	Organic acids and derivatives	Carboxylic acids and derivatives	Amino acids, peptides, and analogues	https://www.genome.jp/dbget-bin/www_bget?cpd:C00082	map00130 Ubiquinone and other terpenoid-quinone biosynthesis;map00261 Monobactam biosynthesis;map00350 Tyrosine metabolism;map00360 Phenylalanine metabolism;map00400 Phenylalanine, tyrosine and tryptophan biosynthesis;map00401 Novobiocin biosynthesis;map00460 Cyanoamino acid metabolism;map00680 Methane metabolism;map00730 Thiamine metabolism;map00940 Phenylpropanoid biosynthesis;map00950 Isoquino…
quinic acid	N-(2-Phenylethyl)-acetamide	C7H12O6	192.063	J101.475G	17521	8967	77-95-2	C06746	HMDB0003072	Organic compounds	Organic oxygen compounds	Organooxygen compounds	Alcohols and polyols	https://www.genome.jp/dbget-bin/www_bget?cpd:C06746
uridine	Uridine	C9H12N2O6	244.07	J4.593D	16704	3593	58-96-8	C00299	HMDB0000296	Organic compounds	Nucleosides, nucleotides, and analogues	Pyrimidine nucleosides		https://www.genome.jp/dbget-bin/www_bget?cpd:C00299	map00240 Pyrimidine metabolism;map01100 Metabolic pathways;map02010 ABC transporters;
riboflavin	Riboflavin	C17H20N4O6	376.138	J3.876H	17015	3554	83-88-5	C00255	HMDB0000244	Organic compounds	Organoheterocyclic compounds	Pteridines and derivatives	Alloxazines and isoalloxazines	https://www.genome.jp/dbget-bin/www_bget?cpd:C00255	map00740 Riboflavin metabolism;map01100 Metabolic pathways;map01110 Biosynthesis of secondary metabolites;map02010 ABC transporters;map04977 Vitamin digestion and absorption;
l-acetylcarnitine		C9H17NO4	203.116		57589		3040-38-8		HMDB0000201	Organic compounds	Lipids and lipid-like molecules	Fatty Acyls	Fatty acid esters
2-isopropyl-3,5-dimethoxy-6-methylpyrazine		C10H16N2O2	196.121		255531		32021-42-4		HMDB0029741	Organic compounds	Organoheterocyclic compounds	Diazines	Pyrazines
palmitic amide		C16H33NO	255.256		74475		629-54-9		HMDB0012273	Organic compounds	Lipids and lipid-like molecules	Fatty Acyls	Fatty amides
2-o-galloylsucrose		C19H26O15	494.127				115713-46-7		HMDB0039281	Organic compounds	Benzenoids	Benzene and substituted derivatives	Benzoic acids and derivatives
pyrophosphate	Diphosphate	H4O7P2	177.943	J43.595C	29888	3315	14000-31-8	C00013	HMDB0000250	Inorganic compounds	Homogeneous non-metal compounds	Non-metal oxoanionic compounds	Non-metal pyrophosphates	https://www.genome.jp/dbget-bin/www_bget?cpd:C00013	map00190 Oxidative phosphorylation;map05012 Parkinson disease;
proline betaine	Stachydrine	C7H13NO2	143.095	J5.947A	35280	12358	471-87-4	C10172	HMDB0004827	Organic compounds	Organic acids and derivatives	Carboxylic acids and derivatives	Amino acids, peptides, and analogues	https://www.genome.jp/dbget-bin/www_bget?cpd:C10172
(-)-3-cyanomethyl-3-hydroxy-1h-indol-2(3h)-one		C10H8N2O2	188.059				137761-24-1		HMDB0038633	Organic compounds	Organoheterocyclic compounds	Indoles and derivatives	Indolines
indole-3-carboxylic acid	Indole-3-carboxylate	C9H7NO2	161.048		24809	135626304	771-50-6	C19837	HMDB0003320	Organic compounds	Organoheterocyclic compounds	Indoles and derivatives	Indolecarboxylic acids and derivatives	https://www.genome.jp/dbget-bin/www_bget?cpd:C19837
2,3-dinor-6-oxoprostaglandin f1alpha		C18H30O6	342.204		73944		64700-71-6		HMDB0062618	Organic compounds	Lipids and lipid-like molecules	Fatty Acyls	Eicosanoids
xi-1-(propylthio)-1-propanethiol		C6H14S2	150.054						HMDB0040056	Organic compounds	Organic oxygen compounds	Organooxygen compounds	Ethers
9,10-dhome	9,10-DHOME	C18H34O4	314.246	J1.376.220A	72663	17395826		C14828	HMDB0004704	Organic compounds	Lipids and lipid-like molecules	Fatty Acyls	Fatty acids and conjugates	https://www.genome.jp/dbget-bin/www_bget?cpd:C14828	map00591 Linoleic acid metabolism;
l-phenylalanine	L-Phenylalanine	C9H11NO2	165.079	J9.175H	17295	3379	63-91-2	C00079	HMDB0000159	Organic compounds	Organic acids and derivatives	Carboxylic acids and derivatives	Amino acids, peptides, and analogues	https://www.genome.jp/dbget-bin/www_bget?cpd:C00079	map00360 Phenylalanine metabolism;map00400 Phenylalanine, tyrosine and tryptophan biosynthesis;map00460 Cyanoamino acid metabolism;map00940 Phenylpropanoid biosynthesis;map00960 Tropane, piperidine and pyridine alkaloid biosynthesis;map00966 Glucosinolate biosynthesis;map00970 Aminoacyl-tRNA biosynthesis;map00998 Biosynthesis of various secondary metabolites - part 2;map01060 Biosynthesis of plan…
l-glutamic acid	L-Glutamate	C5H9NO4	147.053	J9.171E	16015	3327	56-86-0	C00025	HMDB0000148	Organic compounds	Organic acids and derivatives	Carboxylic acids and derivatives	Amino acids, peptides, and analogues	https://www.genome.jp/dbget-bin/www_bget?cpd:C00025	map00220 Arginine biosynthesis;map00250 Alanine, aspartate and glutamate metabolism;map00330 Arginine and proline metabolism;map00332 Carbapenem biosynthesis;map00340 Histidine metabolism;map00430 Taurine and hypotaurine metabolism;map00471 D-Glutamine and D-glutamate metabolism;map00480 Glutathione metabolism;map00524 Neomycin, kanamycin and gentamicin biosynthesis;map00630 Glyoxylate and dicarb…
bovinic acid	Rumenic acid	C18H32O2	280.24	J604.211B	32798	6756	2540-56-9	C04056	HMDB0003797	Organic compounds	Lipids and lipid-like molecules	Fatty Acyls	Lineolic acids and derivatives	https://www.genome.jp/dbget-bin/www_bget?cpd:C04056	map00591 Linoleic acid metabolism;
n-acetylmuramate	N-Acetylmuramate	C11H19NO8	293.111	J227.021H	21615	5676		C02713	HMDB0060493	Organic compounds	Organic oxygen compounds	Organooxygen compounds	Carbohydrates and carbohydrate conjugates	https://www.genome.jp/dbget-bin/www_bget?cpd:C02713	map00520 Amino sugar and nucleotide sugar metabolism;map01100 Metabolic pathways;map02060 Phosphotransferase system (PTS);
estrone	Estrone	C18H22O2	270.162	J9.114F	17263	3751	53-16-7	C00468	HMDB0000145	Organic compounds	Lipids and lipid-like molecules	Steroids and steroid derivatives	Estrane steroids	https://www.genome.jp/dbget-bin/www_bget?cpd:C00468	map00140 Steroid hormone biosynthesis;map01100 Metabolic pathways;map04913 Ovarian steroidogenesis;map04917 Prolactin signaling pathway;map07226 Progesterone, androgen and estrogen receptor agonists/antagonists;
methylpyrazine		C5H6N2	94.0531				109-08-0		HMDB0033112	Organic compounds	Organoheterocyclic compounds	Diazines	Pyrazines
millefin		C19H26O6	350.173				39262-27-6		HMDB0036689	Organic compounds	Lipids and lipid-like molecules	Prenol lipids	Terpene lactones
harman	Harman	C12H10N2	182.084	J1.550D	5623	11400	486-84-0	C09209	HMDB0035196	Organic compounds	Alkaloids and derivatives	Harmala alkaloids		https://www.genome.jp/dbget-bin/www_bget?cpd:C09209	map01063 Biosynthesis of alkaloids derived from shikimate pathway;
1-(1-pyrrolidinyl)-2-propanone		C7H13NO	127.1				54151-38-1		HMDB0040030	Organic compounds	Organoheterocyclic compounds	Pyrrolidines	N-alkylpyrrolidines
oleamide	Oleamide	C18H35NO	281.272		116314	135626138	301-02-0	C19670	HMDB0002117	Organic compounds	Lipids and lipid-like molecules	Fatty Acyls	Fatty amides	https://www.genome.jp/dbget-bin/www_bget?cpd:C19670
5-aminopentanoic acid	5-Aminopentanoate	C5H11NO2	117.079	J38.132B	15887	3720	660-88-8	C00431	HMDB0003355	Organic compounds	Organic acids and derivatives	Carboxylic acids and derivatives	Amino acids, peptides, and analogues	https://www.genome.jp/dbget-bin/www_bget?cpd:C00431	map00310 Lysine degradation;map00330 Arginine and proline metabolism;map01100 Metabolic pathways;map01120 Microbial metabolism in diverse environments;
benzyl acetate	Benzyl acetate	C9H10O2	150.068	J2.950E	52051	17396505	140-11-4	C15513	HMDB0031310	Organic compounds	Benzenoids	Benzene and substituted derivatives	Benzyloxycarbonyls	https://www.genome.jp/dbget-bin/www_bget?cpd:C15513
diethanolamine	Diethanolamine	C4H11NO2	105.079	J808G	28123	8992	111-42-2	C06772	HMDB0004437	Organic compounds	Organic nitrogen compounds	Organonitrogen compounds	Amines	https://www.genome.jp/dbget-bin/www_bget?cpd:C06772	map00564 Glycerophospholipid metabolism;
anhydrocinnzeylanol		C20H30O6	366.204				65230-04-8		HMDB0036863	Organic compounds	Lipids and lipid-like molecules	Prenol lipids	Terpene lactones
8-hydroxyclomipramine		C19H23ClN2O	330.15						HMDB0060802	Organic compounds	Organoheterocyclic compounds	Benzazepines	Dibenzazepines
4-aminobutyraldehyde	omega-Aminoaldehyde	C4H9NO	87.0684		17769	5830	4390-05-0	C02903	HMDB0001080	Organic compounds	Organic oxygen compounds	Organooxygen compounds	Carbonyl compounds	https://www.genome.jp/dbget-bin/www_bget?cpd:C02903
tryptamine	Tryptamine	C10H12N2	160.1	J4.816J	16765	3688	61-54-1	C00398	HMDB0000303	Organic compounds	Organoheterocyclic compounds	Indoles and derivatives	Tryptamines and derivatives	https://www.genome.jp/dbget-bin/www_bget?cpd:C00398	map00380 Tryptophan metabolism;map00901 Indole alkaloid biosynthesis;map01060 Biosynthesis of plant secondary metabolites;map01063 Biosynthesis of alkaloids derived from shikimate pathway;map01100 Metabolic pathways;map01110 Biosynthesis of secondary metabolites;map04080 Neuroactive ligand-receptor interaction;
galactose 1-phosphate	D-Glucose 1-phosphate	C6H13O9P	260.03	J40.065C	16077	3403	2255-14-3	C00103	HMDB0000645	Organic compounds	Organic oxygen compounds	Organooxygen compounds	Carbohydrates and carbohydrate conjugates	https://www.genome.jp/dbget-bin/www_bget?cpd:C00103	map00010 Glycolysis / Gluconeogenesis;map00040 Pentose and glucuronate interconversions;map00052 Galactose metabolism;map00500 Starch and sucrose metabolism;map00520 Amino sugar and nucleotide sugar metabolism;map00521 Streptomycin biosynthesis;map00523 Polyketide sugar unit biosynthesis;map00525 Acarbose and validamycin biosynthesis;map00561 Glycerolipid metabolism;map01060 Biosynthesis of plant…
o-toluidine	ortho-Toluidine	C7H9N	107.073	J3.953E	66892	17395403	95-53-4	C14403	HMDB0041965	Organic compounds	Benzenoids	Benzene and substituted derivatives	Toluenes	https://www.genome.jp/dbget-bin/www_bget?cpd:C14403
adenosine	Adenosine	C10H13N5O4	267.097	J4.501B	16335	3512	58-61-7	C00212	HMDB0000050	Organic compounds	Nucleosides, nucleotides, and analogues	Purine nucleosides		https://www.genome.jp/dbget-bin/www_bget?cpd:C00212	map00230 Purine metabolism;map01100 Metabolic pathways;map02010 ABC transporters;map04022 cGMP-PKG signaling pathway;map04024 cAMP signaling pathway;map04071 Sphingolipid signaling pathway;map04080 Neuroactive ligand-receptor interaction;map04270 Vascular smooth muscle contraction;map04923 Regulation of lipolysis in adipocytes;map04924 Renin secretion;map05012 Parkinson disease;map05032 Morphine …
hexanoylglycine		C8H15NO3	173.105		64390		24003-67-6		HMDB0000701	Organic compounds	Organic acids and derivatives	Carboxylic acids and derivatives	Amino acids, peptides, and analogues
alanine 1
adenosine 2'-phosphate	Adenosine 2'-phosphate	C10H14N5O7P	347.063	J10.017J	28223	4197	130-49-4	C00946	HMDB0011617	Organic compounds	Organic oxygen compounds	Organooxygen compounds	Carbohydrates and carbohydrate conjugates	https://www.genome.jp/dbget-bin/www_bget?cpd:C00946
shikimic acid	Shikimate	C7H10O5	174.053	J3.267K	16119	3776	138-59-0	C00493	HMDB0003070	Organic compounds	Organic oxygen compounds	Organooxygen compounds	Alcohols and polyols	https://www.genome.jp/dbget-bin/www_bget?cpd:C00493	map00400 Phenylalanine, tyrosine and tryptophan biosynthesis;map01060 Biosynthesis of plant secondary metabolites;map01061 Biosynthesis of phenylpropanoids;map01063 Biosynthesis of alkaloids derived from shikimate pathway;map01070 Biosynthesis of plant hormones;map01100 Metabolic pathways;map01110 Biosynthesis of secondary metabolites;map01230 Biosynthesis of amino acids;
picolinic acid	Picolinic acid	C6H5NO2	123.032	J45.682I	28747	12350	98-98-6	C10164	HMDB0002243	Organic compounds	Organoheterocyclic compounds	Pyridines and derivatives	Pyridinecarboxylic acids and derivatives	https://www.genome.jp/dbget-bin/www_bget?cpd:C10164	map00380 Tryptophan metabolism;map01100 Metabolic pathways;
1,4-dimethoxyglucobrassicin		C18H24N2O11S2	508.082						HMDB0036986	Organic compounds	Organic oxygen compounds	Organooxygen compounds	Carbohydrates and carbohydrate conjugates
succinic acid semialdehyde	Succinate semialdehyde	C4H6O3	102.032	J61.361D	16265	3531	692-29-5	C00232	HMDB0001259	Organic compounds	Lipids and lipid-like molecules	Fatty Acyls	Fatty acids and conjugates	https://www.genome.jp/dbget-bin/www_bget?cpd:C00232	map00250 Alanine, aspartate and glutamate metabolism;map00350 Tyrosine metabolism;map00650 Butanoate metabolism;map00720 Carbon fixation pathways in prokaryotes;map00750 Vitamin B6 metabolism;map00760 Nicotinate and nicotinamide metabolism;map01100 Metabolic pathways;map01120 Microbial metabolism in diverse environments;map01200 Carbon metabolism;map02024 Quorum sensing;
6-methylquinoline		C10H9N	143.073				91-62-3		HMDB0033115	Organic compounds	Organoheterocyclic compounds	Quinolines and derivatives
dopamine quinone	Dopamine quinone	C8H9NO2	151.063	J646.351G	74684	96024082	50673-96-6	C17755	HMDB0012219	Organic compounds	Organic oxygen compounds	Organooxygen compounds	Carbonyl compounds	https://www.genome.jp/dbget-bin/www_bget?cpd:C17755	map00965 Betalain biosynthesis;
but-2-enoic acid	2-Butenoate	C4H6O2	86.0368	J109.464E	41131	4904	3724-65-0	C01771	HMDB0010720	Organic compounds	Lipids and lipid-like molecules	Fatty Acyls	Fatty acids and conjugates	https://www.genome.jp/dbget-bin/www_bget?cpd:C01771
ribothymidine		C10H14N2O6	258.085		45996		1463-10-1		HMDB0000884	Organic compounds	Nucleosides, nucleotides, and analogues	Pyrimidine nucleosides
xanthoxylol		C20H20O6	356.126				54983-95-8		HMDB0029459	Organic compounds	Lignans, neolignans and related compounds	Furanoid lignans
styrene	Polystyrene	C8H8	104.063		27452	124490178	100-42-5	C19506	HMDB0034240	Organic compounds	Benzenoids	Benzene and substituted derivatives	Styrenes	https://www.genome.jp/dbget-bin/www_bget?cpd:C19506
mukurozidiol	Byakangelicin	C17H18O7	334.105	J14.808C		11333	482-25-7	C09141	HMDB0030651	Organic compounds	Phenylpropanoids and polyketides	Coumarins and derivatives	Furanocoumarins	https://www.genome.jp/dbget-bin/www_bget?cpd:C09141
4-methoxybenzyl o-(2-sulfoglucoside)		C14H20O10S	380.078						HMDB0034754	Organic compounds	Organic oxygen compounds	Organooxygen compounds	Carbohydrates and carbohydrate conjugates
(r)-mandelic acid	(R)-Mandelate	C8H8O3	152.047	J43.326H	17656	5080	611-71-2	C01983	HMDB0062635	Organic compounds	Benzenoids	Benzene and substituted derivatives		https://www.genome.jp/dbget-bin/www_bget?cpd:C01983	map00627 Aminobenzoate degradation;map01120 Microbial metabolism in diverse environments;
12-hydroxydodecanoic acid	12-Hydroxydodecanoic acid	C12H24O3	216.173	J182.260H	39567	10515	505-95-3	C08317	HMDB0002059	Organic compounds	Organic acids and derivatives	Hydroxy acids and derivatives	Medium-chain hydroxy acids and derivatives	https://www.genome.jp/dbget-bin/www_bget?cpd:C08317
cytidine monophosphate	CMP	C9H14N3O8P	323.052	J60.869F	17361	3357	63-37-6	C00055	HMDB0000095	Organic compounds	Nucleosides, nucleotides, and analogues	Pyrimidine nucleotides	Pyrimidine ribonucleotides	https://www.genome.jp/dbget-bin/www_bget?cpd:C00055	map00240 Pyrimidine metabolism;map01100 Metabolic pathways;
3-hydroxycapric acid		C10H20O3	188.141		132983		14292-26-3		HMDB0002203	Organic compounds	Organic acids and derivatives	Hydroxy acids and derivatives	Medium-chain hydroxy acids and derivatives
cholic acid	Cholic acid	C24H40O5	408.288	J8.604E	16359	3963	81-25-4	C00695	HMDB0000619	Organic compounds	Lipids and lipid-like molecules	Steroids and steroid derivatives	Bile acids, alcohols and derivatives	https://www.genome.jp/dbget-bin/www_bget?cpd:C00695	map00120 Primary bile acid biosynthesis;map00121 Secondary bile acid biosynthesis;map01100 Metabolic pathways;map04976 Bile secretion;
formononetin	Formononetin	C16H12O4	268.074	J12.525C	18088	4115	485-72-3	C00858	HMDB0005808	Organic compounds	Phenylpropanoids and polyketides	Isoflavonoids	O-methylated isoflavonoids	https://www.genome.jp/dbget-bin/www_bget?cpd:C00858	map00943 Isoflavonoid biosynthesis;map01061 Biosynthesis of phenylpropanoids;map01110 Biosynthesis of secondary metabolites;
neotrehalose	alpha,alpha-Trehalose	C12H22O11	342.116	J4.965D	16551	4320	585-91-1	C01083	HMDB0029880	Organic compounds	Organic oxygen compounds	Organooxygen compounds	Carbohydrates and carbohydrate conjugates	https://www.genome.jp/dbget-bin/www_bget?cpd:C01083	map00500 Starch and sucrose metabolism;map01100 Metabolic pathways;map01110 Biosynthesis of secondary metabolites;map02010 ABC transporters;map02060 Phosphotransferase system (PTS);
hydroquinone	Hydroquinone	C6H6O2	110.037	J2.929G	17594	3812	123-31-9	C00530	HMDB0002434	Organic compounds	Benzenoids	Phenols	Benzenediols	https://www.genome.jp/dbget-bin/www_bget?cpd:C00530	map00350 Tyrosine metabolism;map00361 Chlorocyclohexane and chlorobenzene degradation;map00362 Benzoate degradation;map00363 Bisphenol degradation;map00627 Aminobenzoate degradation;map01100 Metabolic pathways;map01120 Microbial metabolism in diverse environments;
prostaglandin f2a	Prostaglandin F2alpha	C20H34O5	354.241	J9.246K	15553	3912	551-11-1	C00639	HMDB0001139	Organic compounds	Lipids and lipid-like molecules	Fatty Acyls	Eicosanoids	https://www.genome.jp/dbget-bin/www_bget?cpd:C00639	map00590 Arachidonic acid metabolism;map01100 Metabolic pathways;map04072 Phospholipase D signaling pathway;map04080 Neuroactive ligand-receptor interaction;map04726 Serotonergic synapse;map04913 Ovarian steroidogenesis;map04921 Oxytocin signaling pathway;map04976 Bile secretion;
beta-thujaplicin	beta-Thujaplicin	C10H12O2	164.084	J6.176J	10447	12090	499-44-5	C09904	HMDB0035213	Organic compounds	Hydrocarbon derivatives	Tropones	Tropolones	https://www.genome.jp/dbget-bin/www_bget?cpd:C09904
pyridoxine	Pyridoxine	C8H11NO3	169.074	J2.356F	16709	3608	65-23-6	C00314	HMDB0000239	Organic compounds	Organoheterocyclic compounds	Pyridines and derivatives	Pyridoxines	https://www.genome.jp/dbget-bin/www_bget?cpd:C00314	map00750 Vitamin B6 metabolism;map01100 Metabolic pathways;map01120 Microbial metabolism in diverse environments;
hydrocinnamic acid	Phenylpropanoate	C9H10O2	150.068	J2.601H	28631	7943	501-52-0	C05629	HMDB0000764	Organic compounds	Phenylpropanoids and polyketides	Phenylpropanoic acids		https://www.genome.jp/dbget-bin/www_bget?cpd:C05629	map00360 Phenylalanine metabolism;map01100 Metabolic pathways;map01120 Microbial metabolism in diverse environments;map01220 Degradation of aromatic compounds;
anserine	beta-Alanyl-N(pi)-methyl-L-histidine	C10H16N4O3	240.122	J28.566H	18323	4481	584-85-0	C01262	HMDB0000194	Organic compounds	Organic acids and derivatives	Peptidomimetics	Hybrid peptides	https://www.genome.jp/dbget-bin/www_bget?cpd:C01262	map00340 Histidine metabolism;map00410 beta-Alanine metabolism;map01100 Metabolic pathways;
l-arginine	L-Arginine	C6H14N4O2	174.112	J9.182K	16467	3362	74-79-3	C00062	HMDB0000517	Organic compounds	Organic acids and derivatives	Carboxylic acids and derivatives	Amino acids, peptides, and analogues	https://www.genome.jp/dbget-bin/www_bget?cpd:C00062	map00220 Arginine biosynthesis;map00261 Monobactam biosynthesis;map00330 Arginine and proline metabolism;map00331 Clavulanic acid biosynthesis;map00472 D-Arginine and D-ornithine metabolism;map00970 Aminoacyl-tRNA biosynthesis;map00997 Biosynthesis of various secondary metabolites - part 3;map01060 Biosynthesis of plant secondary metabolites;map01064 Biosynthesis of alkaloids derived from ornithi…
inosine	Inosine	C10H12N4O5	268.081	J1.388I	17596	3588	58-63-9	C00294	HMDB0000195	Organic compounds	Nucleosides, nucleotides, and analogues	Purine nucleosides		https://www.genome.jp/dbget-bin/www_bget?cpd:C00294	map00230 Purine metabolism;map01100 Metabolic pathways;map02010 ABC transporters;
lysope(16:0/0:0)		C21H44NO7P	453.286		73004				HMDB0011503	Organic compounds	Lipids and lipid-like molecules	Glycerophospholipids	Glycerophosphoethanolamines
4-hydroxyphenylpyruvic acid	3-(4-Hydroxyphenyl)pyruvate	C9H8O4	180.042	J101.877I	15999	4406	156-39-8	C01179	HMDB0000707	Organic compounds	Benzenoids	Benzene and substituted derivatives	Phenylpyruvic acid derivatives	https://www.genome.jp/dbget-bin/www_bget?cpd:C01179	map00130 Ubiquinone and other terpenoid-quinone biosynthesis;map00261 Monobactam biosynthesis;map00350 Tyrosine metabolism;map00400 Phenylalanine, tyrosine and tryptophan biosynthesis;map00401 Novobiocin biosynthesis;map00950 Isoquinoline alkaloid biosynthesis;map00998 Biosynthesis of various secondary metabolites - part 2;map01055 Biosynthesis of vancomycin group antibiotics;map01060 Biosynthesi…
avenalumin ii		C17H13NO3	279.09				78214-14-9		HMDB0038955	Organic compounds	Organoheterocyclic compounds	Benzoxazines
5-aminopentanamide	5-Aminopentanamide	C5H12N2O	116.095	J38.134I	18120	4236	13023-70-6	C00990	HMDB0012176	Organic compounds	Organic acids and derivatives	Carboxylic acids and derivatives	Amino acids, peptides, and analogues	https://www.genome.jp/dbget-bin/www_bget?cpd:C00990	map00310 Lysine degradation;map01100 Metabolic pathways;map01120 Microbial metabolism in diverse environments;
na,na-dimethylhistamine		C7H13N3	139.111				673-46-1		HMDB0033438	Organic compounds	Organic nitrogen compounds	Organonitrogen compounds	Amines
hypoletin 8-gentiobioside		C27H30O17	626.148				115921-09-0		HMDB0038824	Organic compounds	Phenylpropanoids and polyketides	Flavonoids	Flavonoid glycosides
creatine	Creatine	C4H9N3O2	131.069	J9.321A	16919	3594	57-00-1	C00300	HMDB0000064	Organic compounds	Organic acids and derivatives	Carboxylic acids and derivatives	Amino acids, peptides, and analogues	https://www.genome.jp/dbget-bin/www_bget?cpd:C00300	map00260 Glycine, serine and threonine metabolism;map00330 Arginine and proline metabolism;map01100 Metabolic pathways;
5-methylcytosine	5-Methylcytosine	C5H7N3O	125.059	J9.416A	27551	5418	554-01-8	C02376	HMDB0002894	Organic compounds	Organoheterocyclic compounds	Diazines	Pyrimidines and pyrimidine derivatives	https://www.genome.jp/dbget-bin/www_bget?cpd:C02376	map00240 Pyrimidine metabolism;map01100 Metabolic pathways;
5-(3-pyridyl)-2-hydroxytetrahydrofuran	5-(3-Pyridyl)-2-hydroxytetrahydrofuran	C9H11NO2	165.079		82572	124490250	53798-73-5	C19578	HMDB0062407	Organic compounds	Organoheterocyclic compounds	Pyridines and derivatives		https://www.genome.jp/dbget-bin/www_bget?cpd:C19578	map00980 Metabolism of xenobiotics by cytochrome P450;map05204 Chemical carcinogenesis;
16-hydroxy hexadecanoic acid	16-Hydroxypalmitate	C16H32O3	272.235	J11.795A	55328	103061400		C18218	HMDB0006294	Organic compounds	Lipids and lipid-like molecules	Fatty Acyls	Fatty acids and conjugates	https://www.genome.jp/dbget-bin/www_bget?cpd:C18218	map00073 Cutin, suberine and wax biosynthesis;map01100 Metabolic pathways;
pyrrolidonecarboxylic acid	5-Oxo-D-proline	C5H7NO3	129.043	J53.019K	16010	5301	4042-36-8	C02237	HMDB0000805	Organic compounds	Organic acids and derivatives	Carboxylic acids and derivatives	Amino acids, peptides, and analogues	https://www.genome.jp/dbget-bin/www_bget?cpd:C02237	map00471 D-Glutamine and D-glutamate metabolism;map01100 Metabolic pathways;
prolyl-threonine		C9H16N2O4	216.111						HMDB0029027	Organic compounds	Organic acids and derivatives	Carboxylic acids and derivatives	Amino acids, peptides, and analogues
mesylate		CH4O3S	95.9881						HMDB0240280	Chemical entities	Organic compounds	Organic acids and derivatives	Organic sulfonic acids and derivatives
15-methylpalmitate		C17H34O2	270.256		70838				HMDB0061709	Chemical entities	Organic compounds	Lipids and lipid-like molecules	Fatty Acyls
batatasin iii		C15H16O3	244.11		576152		56684-87-8		HMDB0030636	Organic compounds	Phenylpropanoids and polyketides	Stilbenes
sporotrichiol		C20H30O6	366.204				101401-89-2		HMDB0037062	Organic compounds	Lipids and lipid-like molecules	Prenol lipids	Sesquiterpenoids
vinyl caffeate		C11H10O4	206.058						HMDB0029775	Organic compounds	Phenylpropanoids and polyketides	Cinnamic acids and derivatives	Hydroxycinnamic acids and derivatives
xylose 1
ketoleucine	4-Methyl-2-oxopentanoate	C6H10O3	130.063	J39.557I	48430	3532	816-66-0	C00233	HMDB0000695	Organic compounds	Organic acids and derivatives	Keto acids and derivatives	Short-chain keto acids and derivatives	https://www.genome.jp/dbget-bin/www_bget?cpd:C00233	map00280 Valine, leucine and isoleucine degradation;map00290 Valine, leucine and isoleucine biosynthesis;map00966 Glucosinolate biosynthesis;map01100 Metabolic pathways;map01110 Biosynthesis of secondary metabolites;map01210 2-Oxocarboxylic acid metabolism;map01230 Biosynthesis of amino acids;
fructose-1p	D-Fructose	C6H12O6	180.063	J4.580B	48095	13089	57-48-7	C10906	HMDB0062538	Organic compounds	Organooxygen compounds	Carbohydrates and carbohydrate conjugates	Monosaccharides	https://www.genome.jp/dbget-bin/www_bget?cpd:C10906
2-furoylglycine		C7H7NO4	169.038		82912		5657-19-2		HMDB0000439	Organic compounds	Organic acids and derivatives	Carboxylic acids and derivatives	Amino acids, peptides, and analogues
d-aspartic acid	D-Aspartate	C4H7NO4	133.038	J9.205C	17364	3692	1783-96-6	C00402	HMDB0006483	Organic compounds	Organic acids and derivatives	Carboxylic acids and derivatives	Amino acids, peptides, and analogues	https://www.genome.jp/dbget-bin/www_bget?cpd:C00402	map00250 Alanine, aspartate and glutamate metabolism;map01100 Metabolic pathways;
sakacin p		C9H16N2O4	216.111				146240-19-9		HMDB0038239	Organic compounds	Lipids and lipid-like molecules	Fatty Acyls	Fatty amides
kynurenic acid	4-Hydroxy-2-quinolinecarboxylic acid	C10H7NO3	189.043	J6.059C	18344	4854	492-27-3	C01717	HMDB0000715	Organic compounds	Organoheterocyclic compounds	Quinolines and derivatives	Quinoline carboxylic acids	https://www.genome.jp/dbget-bin/www_bget?cpd:C01717	map00380 Tryptophan metabolism;map01100 Metabolic pathways;
ergosterol	Ergosterol	C28H44O	396.339	J209.317K	16933	4835	57-87-4	C01694	HMDB0000878	Organic compounds	Lipids and lipid-like molecules	Steroids and steroid derivatives	Ergostane steroids	https://www.genome.jp/dbget-bin/www_bget?cpd:C01694	map00100 Steroid biosynthesis;map01100 Metabolic pathways;map01110 Biosynthesis of secondary metabolites;
valyl-proline		C10H18N2O3	214.132						HMDB0029135	Organic compounds	Organic acids and derivatives	Carboxylic acids and derivatives	Amino acids, peptides, and analogues
pyrimidine	Pyrimidine	C4H4N2	80.0374		16898	3686	25247-63-6	C00396	HMDB0003361	Organic compounds	Organoheterocyclic compounds	Diazines	Pyrimidines and pyrimidine derivatives	https://www.genome.jp/dbget-bin/www_bget?cpd:C00396
chondroitin	Chondroitin	C14H21NO11	379.111		16137	3691	9007-27-6	C00401	HMDB0000629	Organic compounds	Organic oxygen compounds	Organooxygen compounds	Carbohydrates and carbohydrate conjugates	https://www.genome.jp/dbget-bin/www_bget?cpd:C00401	map00532 Glycosaminoglycan biosynthesis - chondroitin sulfate / dermatan sulfate;map01100 Metabolic pathways;
l-threonine	L-Threonine	C4H9NO3	119.058	J21.883I	16857	3488	72-19-5	C00188	HMDB0000167	Organic compounds	Organic acids and derivatives	Carboxylic acids and derivatives	Amino acids, peptides, and analogues	https://www.genome.jp/dbget-bin/www_bget?cpd:C00188	map00260 Glycine, serine and threonine metabolism;map00261 Monobactam biosynthesis;map00290 Valine, leucine and isoleucine biosynthesis;map00860 Porphyrin and chlorophyll metabolism;map00970 Aminoacyl-tRNA biosynthesis;map00997 Biosynthesis of various secondary metabolites - part 3;map01060 Biosynthesis of plant secondary metabolites;map01100 Metabolic pathways;map01110 Biosynthesis of secondary …
n-acetylglutamic acid	N-Acetyl-L-glutamate	C7H11NO5	189.064	J37.497K	12575	3897	1188-37-0	C00624	HMDB0001138	Organic compounds	Organic acids and derivatives	Carboxylic acids and derivatives	Amino acids, peptides, and analogues	https://www.genome.jp/dbget-bin/www_bget?cpd:C00624	map00220 Arginine biosynthesis;map01100 Metabolic pathways;map01110 Biosynthesis of secondary metabolites;map01210 2-Oxocarboxylic acid metabolism;map01230 Biosynthesis of amino acids;
2-pyridylacetic acid		C7H7NO2	137.048						HMDB0060722	Organic compounds	Organoheterocyclic compounds	Pyridines and derivatives
5,7-dihydroxy-2-(4-hydroxyphenyl)-8-[3,4,5-trihydroxy-6-(hydroxymethyl)oxan-2-yl]-4h-chromen-4-one		C21H20O10	432.106						HMDB0127129	Organic compounds	Phenylpropanoids and polyketides	Flavonoids	Flavonoid glycosides
valine	L-Valine	C5H11NO2	117.079	J9.179K	16414	3483	72-18-4	C00183	HMDB0000883	Organic compounds	Organic acids and derivatives	Carboxylic acids and derivatives	Amino acids, peptides, and analogues	https://www.genome.jp/dbget-bin/www_bget?cpd:C00183	map00280 Valine, leucine and isoleucine degradation;map00290 Valine, leucine and isoleucine biosynthesis;map00311 Penicillin and cephalosporin biosynthesis;map00460 Cyanoamino acid metabolism;map00770 Pantothenate and CoA biosynthesis;map00966 Glucosinolate biosynthesis;map00970 Aminoacyl-tRNA biosynthesis;map01060 Biosynthesis of plant secondary metabolites;map01063 Biosynthesis of alkaloids der…
2'-hydroxyacetophenone		C8H8O2	136.052				118-93-4		HMDB0032568	Organic compounds	Benzenoids	Benzene and substituted derivatives	Acetophenones
zymonic acid		C6H6O5	158.022				24891-71-2		HMDB0031210	Organic compounds	Organoheterocyclic compounds	Dihydrofurans	Furanones
8-hydroxyoctanoate		C8H16O3	160.11						HMDB0061914	Chemical entities	Organic compounds	Organic acids and derivatives	Hydroxy acids and derivatives
nonanoic acid methyl ester		C10H20O2	172.146		44499		1731-84-6		HMDB0031264	Organic compounds	Lipids and lipid-like molecules	Fatty Acyls	Fatty acid esters
valyl-lysine		C11H23N3O3	245.174						HMDB0029132	Organic compounds	Organic acids and derivatives	Carboxylic acids and derivatives	Amino acids, peptides, and analogues
oxoproline	5-Oxoproline	C5H7NO3	129.043	J4.959J	18183	4992	98-79-3	C01879	HMDB0000267	Organic compounds	Organic acids and derivatives	Carboxylic acids and derivatives	Amino acids, peptides, and analogues	https://www.genome.jp/dbget-bin/www_bget?cpd:C01879	map00480 Glutathione metabolism;map01100 Metabolic pathways;
gamma-cehc		C15H20O4	264.136				178167-75-4		HMDB0001931	Organic compounds	Organoheterocyclic compounds	Benzopyrans	1-benzopyrans
deoxyguanosine	Deoxyguanosine	C10H13N5O4	267.097	J13.863K	17172	3624	961-07-9	C00330	HMDB0000085	Organic compounds	Nucleosides, nucleotides, and analogues	Purine nucleosides	Purine 2'-deoxyribonucleosides	https://www.genome.jp/dbget-bin/www_bget?cpd:C00330	map00230 Purine metabolism;map01100 Metabolic pathways;map02010 ABC transporters;
valyl-phenylalanine		C14H20N2O3	264.147						HMDB0029134	Organic compounds	Organic acids and derivatives	Carboxylic acids and derivatives	Amino acids, peptides, and analogues
hydroxymethyl indol-3-yl ketone		C10H9NO2	175.063				2400-51-3		HMDB0038628	Organic compounds	Organoheterocyclic compounds	Indoles and derivatives	Indoles
deoxyuridine	Deoxyuridine	C9H12N2O5	228.075	J7.186B	16450	3809	951-78-0	C00526	HMDB0000012	Organic compounds	Nucleosides, nucleotides, and analogues	Pyrimidine nucleosides	Pyrimidine 2'-deoxyribonucleosides	https://www.genome.jp/dbget-bin/www_bget?cpd:C00526	map00240 Pyrimidine metabolism;map01100 Metabolic pathways;map02010 ABC transporters;
(-)-epiafzelechin	(-)-Epiafzelechin	C15H14O5	274.084	J18.806I	31028	14275	24808-04-6	C12128	HMDB0030822	Organic compounds	Phenylpropanoids and polyketides	Flavonoids	Hydroxyflavonoids	https://www.genome.jp/dbget-bin/www_bget?cpd:C12128	map00941 Flavonoid biosynthesis;map01110 Biosynthesis of secondary metabolites;
2-methylglutaric acid		C6H10O4	146.058		68567		617-62-9		HMDB0000422	Organic compounds	Lipids and lipid-like molecules	Fatty Acyls	Fatty acids and conjugates
isonicotinic acid	Isonicotinic acid	C6H5NO2	123.032	J4.559D	6032	9649	55-22-1	C07446	HMDB0060665	Organic compounds	Organoheterocyclic compounds	Pyridines and derivatives	Pyridinecarboxylic acids and derivatives	https://www.genome.jp/dbget-bin/www_bget?cpd:C07446	map00983 Drug metabolism - other enzymes;
l-lysine	L-Lysine	C6H14N2O2	146.106	J9.176F	18019	3349	56-87-1	C00047	HMDB0000182	Organic compounds	Organic acids and derivatives	Carboxylic acids and derivatives	Amino acids, peptides, and analogues	https://www.genome.jp/dbget-bin/www_bget?cpd:C00047	map00300 Lysine biosynthesis;map00310 Lysine degradation;map00780 Biotin metabolism;map00960 Tropane, piperidine and pyridine alkaloid biosynthesis;map00970 Aminoacyl-tRNA biosynthesis;map00997 Biosynthesis of various secondary metabolites - part 3;map01060 Biosynthesis of plant secondary metabolites;map01064 Biosynthesis of alkaloids derived from ornithine, lysine and nicotinic acid;map01100 Met…
asymmetric dimethylarginine	NG,NG-Dimethyl-L-arginine	C8H18N4O2	202.143	J440.804G	17929	6410	30315-93-6	C03626	HMDB0001539	Organic compounds	Organic acids and derivatives	Carboxylic acids and derivatives	Amino acids, peptides, and analogues	https://www.genome.jp/dbget-bin/www_bget?cpd:C03626
2-carboxy-5,7-dimethyl-4-octanolide		C11H18O4	214.121						HMDB0030986	Organic compounds	Organoheterocyclic compounds	Lactones	Gamma butyrolactones
3-methylguanine	3-Methylguanine	C6H7N5O	165.065	J101.565F	27564	5294	2958-98-7	C02230	HMDB0001566	Organic compounds	Organoheterocyclic compounds	Imidazopyrimidines	Purines and purine derivatives	https://www.genome.jp/dbget-bin/www_bget?cpd:C02230
maltose	Maltose	C12H22O11	342.116	J4.871B	47937	3508	69-79-4	C00208	HMDB0000163	Organic compounds	Organic oxygen compounds	Organooxygen compounds	Carbohydrates and carbohydrate conjugates	https://www.genome.jp/dbget-bin/www_bget?cpd:C00208	map00500 Starch and sucrose metabolism;map01100 Metabolic pathways;map01110 Biosynthesis of secondary metabolites;map02010 ABC transporters;map02030 Bacterial chemotaxis;map02060 Phosphotransferase system (PTS);map04742 Taste transduction;map04973 Carbohydrate digestion and absorption;
trans-ferulic acid	Ferulate	C10H10O4	194.058	J7.273G	17620	4664	537-98-4	C01494	HMDB0000954	Organic compounds	Phenylpropanoids and polyketides	Cinnamic acids and derivatives	Hydroxycinnamic acids and derivatives	https://www.genome.jp/dbget-bin/www_bget?cpd:C01494	map00940 Phenylpropanoid biosynthesis;map01061 Biosynthesis of phenylpropanoids;map01100 Metabolic pathways;map01110 Biosynthesis of secondary metabolites;
prolyl-arginine		C11H21N5O3	271.164						HMDB0029011	Organic compounds	Organic acids and derivatives	Carboxylic acids and derivatives	Amino acids, peptides, and analogues
tetracosanoic acid	Tetracosanoic acid	C24H48O2	368.365	J11.350F	28866	10518	557-59-5	C08320	HMDB0002003	Organic compounds	Lipids and lipid-like molecules	Fatty Acyls	Fatty acids and conjugates	https://www.genome.jp/dbget-bin/www_bget?cpd:C08320	map01040 Biosynthesis of unsaturated fatty acids;
lathycarpin		C18H16O7	344.09				83159-18-6		HMDB0034013	Organic compounds	Phenylpropanoids and polyketides	Isoflavonoids	Furanoisoflavonoids
d-talose 1
5,7-dihydroxy-4'-methoxy-8-methylisoflavanone		C17H16O5	300.1				163021-16-7		HMDB0041322	Organic compounds	Phenylpropanoids and polyketides	Isoflavonoids	O-methylated isoflavonoids
methyl octanoate		C9H18O2	158.131		87432		111-11-5		HMDB0031291	Organic compounds	Lipids and lipid-like molecules	Fatty Acyls	Fatty acid esters
beta-d-galactose	beta-D-Galactose	C6H12O6	180.063		27667	4213	7296-64-2	C00962	HMDB0003449	Organic compounds	Organic oxygen compounds	Organooxygen compounds	Carbohydrates and carbohydrate conjugates	https://www.genome.jp/dbget-bin/www_bget?cpd:C00962
ribose	D-Ribose	C5H10O5	150.053	J60.867J	47013	3421	613-83-2	C00121	HMDB0000283	Organic compounds	Organic oxygen compounds	Organooxygen compounds	Carbohydrates and carbohydrate conjugates	https://www.genome.jp/dbget-bin/www_bget?cpd:C00121	map00030 Pentose phosphate pathway;map01100 Metabolic pathways;map02010 ABC transporters;map02030 Bacterial chemotaxis;
n-acetylhistamine	4-(beta-Acetylaminoethyl)imidazole	C7H11N3O	153.09	J205.971A	28483	7555	673-49-4	C05135	HMDB0013253	Organic compounds	Organic acids and derivatives	Carboxylic acids and derivatives	Carboxylic acid derivatives	https://www.genome.jp/dbget-bin/www_bget?cpd:C05135	map00340 Histidine metabolism;
2-propylfuran		C7H10O	110.073				4229-91-8		HMDB0040277	Organic compounds	Organoheterocyclic compounds	Heteroaromatic compounds
deuteroporphyrin ix		C30H30N4O4	510.227				448-65-7		HMDB0000579	Organic compounds	Organoheterocyclic compounds	Tetrapyrroles and derivatives	Porphyrins
3-hydroxyisovaleric acid		C5H10O3	118.063		37084		625-08-1		HMDB0000754	Organic compounds	Lipids and lipid-like molecules	Fatty Acyls	Fatty acids and conjugates
glycyrrhetinic acid	Glycyrrhetinate	C30H46O4	470.34	J298.634E	30853	5340	471-53-4	C02283	HMDB0011628	Organic compounds	Lipids and lipid-like molecules	Prenol lipids	Triterpenoids	https://www.genome.jp/dbget-bin/www_bget?cpd:C02283
xylose 2
octadecanamide	Octadecanamide	C18H37NO	283.288	J43.334I	34900	854091	124-26-5	C13846	HMDB0034146	Organic compounds	Lipids and lipid-like molecules	Fatty Acyls	Fatty amides	https://www.genome.jp/dbget-bin/www_bget?cpd:C13846
indole-3-propionic acid		C11H11NO2	189.079		43580		830-96-6		HMDB0002302	Organic compounds	Organoheterocyclic compounds	Indoles and derivatives	Indolyl carboxylic acids and derivatives
adipic acid	Adipate	C6H10O4	146.058	J10.057I	30832	8368	124-04-9	C06104	HMDB0000448	Organic compounds	Lipids and lipid-like molecules	Fatty Acyls	Fatty acids and conjugates	https://www.genome.jp/dbget-bin/www_bget?cpd:C06104	map00930 Caprolactam degradation;map01100 Metabolic pathways;map01120 Microbial metabolism in diverse environments;map01220 Degradation of aromatic compounds;
5'-methylthioadenosine	5'-Methylthioadenosine	C11H15N5O3S	297.09	J22.737D	17509	3470	2457-80-9	C00170	HMDB0001173	Organic compounds	Nucleosides, nucleotides, and analogues	5'-deoxyribonucleosides	5'-deoxy-5'-thionucleosides	https://www.genome.jp/dbget-bin/www_bget?cpd:C00170	map00270 Cysteine and methionine metabolism;map00908 Zeatin biosynthesis;map01060 Biosynthesis of plant secondary metabolites;map01100 Metabolic pathways;
d-talose 2
6-hydroxy-1h-indole-3-acetamide		C10H10N2O2	190.074		563250		192184-73-9		HMDB0031173	Organic compounds	Organoheterocyclic compounds	Indoles and derivatives	Hydroxyindoles
gamma-aminobutyric acid	4-Aminobutanoate	C4H9NO2	103.063	J1.375G	16865	3628	1956-12-02	C00334	HMDB0000112	Organic compounds	Organic acids and derivatives	Carboxylic acids and derivatives	Amino acids, peptides, and analogues	https://www.genome.jp/dbget-bin/www_bget?cpd:C00334	map00250 Alanine, aspartate and glutamate metabolism;map00330 Arginine and proline metabolism;map00410 beta-Alanine metabolism;map00650 Butanoate metabolism;map00760 Nicotinate and nicotinamide metabolism;map01100 Metabolic pathways;map01120 Microbial metabolism in diverse environments;map02024 Quorum sensing;map04024 cAMP signaling pathway;map04080 Neuroactive ligand-receptor interaction;map0472…
(2r)-2-hydroxy-2-methylbutanenitrile	(2R)-2-Hydroxy-2-methylbutanenitrile	C5H9NO	99.0684		60908	124489470		C18796	HMDB0060309	Organic compounds	Organic oxygen compounds	Organooxygen compounds	Alcohols and polyols	https://www.genome.jp/dbget-bin/www_bget?cpd:C18796	map00460 Cyanoamino acid metabolism;map01110 Biosynthesis of secondary metabolites;
glycine 2
n-[(4-hydroxy-3-methoxyphenyl)methyl]octanamide		C16H25NO3	279.183				58493-47-3		HMDB0036326	Organic compounds	Benzenoids	Benzene and substituted derivatives	Phenols and derivatives
4-(3-hydroxy-7-phenyl-6-heptenyl)-1,2-benzenediol		C19H22O3	298.157				158697-56-4		HMDB0041089	Organic compounds	Phenylpropanoids and polyketides	Diarylheptanoids	Linear diarylheptanoids
leukoaminochrome	2-Descarboxy-cyclo-dopa	C8H9NO2	151.063	J88.608D	74683	96024083	29539-03-5	C17756	HMDB0012992	Organic compounds	Organoheterocyclic compounds	Indoles and derivatives	Indolines	https://www.genome.jp/dbget-bin/www_bget?cpd:C17756	map00965 Betalain biosynthesis;
oleic acid	(9Z)-Octadecenoic acid	C18H34O2	282.256	J2.460K	16196	3978	112-80-1	C00712	HMDB0000207	Organic compounds	Lipids and lipid-like molecules	Fatty Acyls	Fatty acids and conjugates	https://www.genome.jp/dbget-bin/www_bget?cpd:C00712	map00061 Fatty acid biosynthesis;map00073 Cutin, suberine and wax biosynthesis;map01040 Biosynthesis of unsaturated fatty acids;map01060 Biosynthesis of plant secondary metabolites;map04212 Longevity regulating pathway - worm;
leucyl-isoleucine		C12H24N2O3	244.179						HMDB0028932	Organic compounds	Organic acids and derivatives	Carboxylic acids and derivatives	Amino acids, peptides, and analogues
biochanin a	Biochanin A	C16H12O5	284.068	J11.761G	17574	4072	491-80-5	C00814	HMDB0002338	Organic compounds	Phenylpropanoids and polyketides	Isoflavonoids	O-methylated isoflavonoids	https://www.genome.jp/dbget-bin/www_bget?cpd:C00814	map00943 Isoflavonoid biosynthesis;map01061 Biosynthesis of phenylpropanoids;map01100 Metabolic pathways;map01110 Biosynthesis of secondary metabolites;
2-hydroxystearic acid		C18H36O3	300.266		19660		629-22-1		HMDB0062549	Organic compounds	Lipids and lipid-like molecules	Fatty Acyls	Fatty acids and conjugates
phenylalanylproline		C14H18N2O3	262.132		74750				HMDB0011177	Organic compounds	Organic acids and derivatives	Carboxylic acids and derivatives	Amino acids, peptides, and analogues
3,3',5,5'-tetrahydroxy-6,7-methyleneoxy-4'-methoxyflavone 3-glucuronide		C23H20O15	536.08						HMDB0038030	Organic compounds	Phenylpropanoids and polyketides	Flavonoids	Flavonoid glycosides
palmitic acid	Hexadecanoic acid	C16H32O2	256.24	J1.378A	15756	3548	1957-10-03	C00249	HMDB0000220	Organic compounds	Lipids and lipid-like molecules	Fatty Acyls	Fatty acids and conjugates	https://www.genome.jp/dbget-bin/www_bget?cpd:C00249	map00061 Fatty acid biosynthesis;map00062 Fatty acid elongation;map00071 Fatty acid degradation;map00073 Cutin, suberine and wax biosynthesis;map01040 Biosynthesis of unsaturated fatty acids;map01060 Biosynthesis of plant secondary metabolites;map01100 Metabolic pathways;map01212 Fatty acid metabolism;
1-nitronaphthalene	1-Nitronaphthalene	C10H7NO2	173.048	J3.536J	34104	7846934	86-57-7	C14040	HMDB0062188	Organic compounds	Benzenoids	Naphthalenes	Nitronaphthalenes	https://www.genome.jp/dbget-bin/www_bget?cpd:C14040	map00980 Metabolism of xenobiotics by cytochrome P450;
monoethyl phthalate		C10H10O4	194.058		70973		2306-33-4		HMDB0002120	Organic compounds	Benzenoids	Benzene and substituted derivatives	Benzoic acids and derivatives
(2r,3r,4r)-2-amino-4-hydroxy-3-methylpentanoic acid		C6H13NO3	147.09		435538				HMDB0029449	Organic compounds	Organic acids and derivatives	Carboxylic acids and derivatives	Amino acids, peptides, and analogues
l-methionine	L-Methionine	C5H11NO2S	149.051	J9.174J	16643	3373	63-68-3	C00073	HMDB0000696	Organic compounds	Organic acids and derivatives	Carboxylic acids and derivatives	Amino acids, peptides, and analogues	https://www.genome.jp/dbget-bin/www_bget?cpd:C00073	map00270 Cysteine and methionine metabolism;map00966 Glucosinolate biosynthesis;map00970 Aminoacyl-tRNA biosynthesis;map01060 Biosynthesis of plant secondary metabolites;map01070 Biosynthesis of plant hormones;map01100 Metabolic pathways;map01110 Biosynthesis of secondary metabolites;map01210 2-Oxocarboxylic acid metabolism;map01230 Biosynthesis of amino acids;map01523 Antifolate resistance;map04…
capsiamide	Capsi-amide	C17H35NO	269.272	J73.489F		96023860	64317-66-4	C17515	HMDB0040940	Organic compounds	Organic acids and derivatives	Carboxylic acids and derivatives	Carboxylic acid derivatives	https://www.genome.jp/dbget-bin/www_bget?cpd:C17515
2,5-dihydro-2,4-dimethyloxazole		C5H9NO	99.0684				77311-02-5		HMDB0040518	Organic compounds	Organoheterocyclic compounds	Azolines	Oxazolines
benzaldehyde	Benzaldehyde	C7H6O	106.042	J4.010J	17169	3559	100-52-7	C00261	HMDB0006115	Organic compounds	Benzenoids	Benzene and substituted derivatives	Benzoyl derivatives	https://www.genome.jp/dbget-bin/www_bget?cpd:C00261	map00623 Toluene degradation;map00627 Aminobenzoate degradation;map01100 Metabolic pathways;map01120 Microbial metabolism in diverse environments;map01220 Degradation of aromatic compounds;
elaidic acid	(9Z)-Octadecenoic acid	C18H34O2	282.256	J2.460K	16196	3978	112-79-8	C00712	HMDB0000573	Organic compounds	Lipids and lipid-like molecules	Fatty Acyls	Fatty acids and conjugates	https://www.genome.jp/dbget-bin/www_bget?cpd:C00712	map00061 Fatty acid biosynthesis;map00073 Cutin, suberine and wax biosynthesis;map01040 Biosynthesis of unsaturated fatty acids;map01060 Biosynthesis of plant secondary metabolites;map04212 Longevity regulating pathway - worm;
stearic acid	Octadecanoic acid	C18H36O2	284.272	J1.379J	28842	4692	1957-11-04	C01530	HMDB0000827	Organic compounds	Lipids and lipid-like molecules	Fatty Acyls	Fatty acids and conjugates	https://www.genome.jp/dbget-bin/www_bget?cpd:C01530	map00061 Fatty acid biosynthesis;map01040 Biosynthesis of unsaturated fatty acids;map01060 Biosynthesis of plant secondary metabolites;map04745 Phototransduction - fly;
5,7-dihydroxy-2-(4-hydroxy-3,5-dimethoxyphenyl)-4h-chromen-4-one		C17H14O7	330.074						HMDB0124861	Organic compounds	Phenylpropanoids and polyketides	Flavonoids	O-methylated flavonoids
n-alpha-acetyllysine	N2-Acetyl-L-lysine	C8H16N2O3	188.116	J142.027E	35704	583378	1946-82-3	C12989	HMDB0000446	Organic compounds	Organic acids and derivatives	Carboxylic acids and derivatives	Amino acids, peptides, and analogues	https://www.genome.jp/dbget-bin/www_bget?cpd:C12989
methyl icosanoate
4'-o-methylkanzonol w		C21H18O5	350.115						HMDB0032602	Organic compounds	Phenylpropanoids and polyketides	Isoflavonoids	Pyranoisoflavonoids
pelargonic acid	Nonanoic acid	C9H18O2	158.131	J1.991G	29019	4755	112-05-0	C01601	HMDB0000847	Organic compounds	Lipids and lipid-like molecules	Fatty Acyls	Fatty acids and conjugates	https://www.genome.jp/dbget-bin/www_bget?cpd:C01601
sn38 glucuronide	SN38 glucuronide	C28H28N2O11	568.169	J2.774.245I	8990	13550		C11376	HMDB0060511	Organic compounds	Alkaloids and derivatives	Camptothecins		https://www.genome.jp/dbget-bin/www_bget?cpd:C11376	map00983 Drug metabolism - other enzymes;
leucyl-valine		C11H22N2O3	230.163						HMDB0028942	Organic compounds	Organic acids and derivatives	Carboxylic acids and derivatives	Amino acids, peptides, and analogues
alpha-dimorphecolic acid	9(S)-HODE	C18H32O3	296.235	J365.920H	34496	17395765	73543-67-6	C14767	HMDB0004670	Organic compounds	Lipids and lipid-like molecules	Fatty Acyls	Lineolic acids and derivatives	https://www.genome.jp/dbget-bin/www_bget?cpd:C14767	map00591 Linoleic acid metabolism;map03320 PPAR signaling pathway;
lysope(0:0/18:3(6z,9z,12z))		C23H42NO7P	475.27						HMDB0011478	Organic compounds	Lipids and lipid-like molecules	Glycerophospholipids	Glycerophosphoethanolamines
myo-inositol	myo-Inositol	C6H12O6	180.063	J4.282J	17268	3437	87-89-8	C00137	HMDB0000211	Organic compounds	Organic oxygen compounds	Organooxygen compounds	Alcohols and polyols	https://www.genome.jp/dbget-bin/www_bget?cpd:C00137	map00052 Galactose metabolism;map00053 Ascorbate and aldarate metabolism;map00521 Streptomycin biosynthesis;map00562 Inositol phosphate metabolism;map01100 Metabolic pathways;map01110 Biosynthesis of secondary metabolites;map01120 Microbial metabolism in diverse environments;map02010 ABC transporters;map04070 Phosphatidylinositol signaling system;
citrulline	L-Citrulline	C6H13N3O3	175.096	J5.711H	16349	3621	372-75-8	C00327	HMDB0000904	Organic compounds	Organic acids and derivatives	Carboxylic acids and derivatives	Amino acids, peptides, and analogues	https://www.genome.jp/dbget-bin/www_bget?cpd:C00327	map00220 Arginine biosynthesis;map00997 Biosynthesis of various secondary metabolites - part 3;map01100 Metabolic pathways;map01110 Biosynthesis of secondary metabolites;map01230 Biosynthesis of amino acids;
lysope(18:2(9z,12z)/0:0)		C23H44NO7P	477.286		83058		85046-18-0		HMDB0011507	Organic compounds	Lipids and lipid-like molecules	Glycerophospholipids	Glycerophosphoethanolamines
methyl decanoate		C11H22O2	186.162				110-42-9		HMDB0033848	Organic compounds	Lipids and lipid-like molecules	Fatty Acyls	Fatty acid esters
curcumin ii		C22H22O5	366.147				91884-87-6		HMDB0039610	Organic compounds	Benzenoids	Phenols	Methoxyphenols
3,3-dimethylglutaric acid		C7H12O4	160.074		68502		4839-46-7		HMDB0002441	Organic compounds	Lipids and lipid-like molecules	Fatty Acyls	Fatty acids and conjugates
6-deoxyfagomine		C6H13NO2	131.095				197449-09-5		HMDB0036382	Organic compounds	Organoheterocyclic compounds	Piperidines
n-acetylserine		C5H9NO4	147.053		45441		16354-58-8		HMDB0002931	Organic compounds	Organic acids and derivatives	Carboxylic acids and derivatives	Amino acids, peptides, and analogues
isoleucine		C6H13NO2	131.095		43433		1509-34-8		HMDB0000557	Organic compounds	Organic acids and derivatives	Carboxylic acids and derivatives	Amino acids, peptides, and analogues
kojibiose	Kojibiose	C12H22O11	342.116		33020	124490284	2140-29-6	C19632	HMDB0011742	Organic compounds	Lipids and lipid-like molecules	Fatty Acyls	Fatty acyl glycosides	https://www.genome.jp/dbget-bin/www_bget?cpd:C19632
sorbose 1
pyrophaeophorbide a		C33H34N4O3	534.263				24533-72-0		HMDB0031150	Organic compounds	Organoheterocyclic compounds	Tetrapyrroles and derivatives	Chlorins
2-pyrocatechuic acid	2,3-Dihydroxybenzoate	C7H6O4	154.027	J79.590I	18026	3496	303-38-8	C00196	HMDB0000397	Organic compounds	Benzenoids	Benzene and substituted derivatives	Benzoic acids and derivatives	https://www.genome.jp/dbget-bin/www_bget?cpd:C00196	map00362 Benzoate degradation;map00627 Aminobenzoate degradation;map01053 Biosynthesis of siderophore group nonribosomal peptides;map01061 Biosynthesis of phenylpropanoids;map01110 Biosynthesis of secondary metabolites;map01120 Microbial metabolism in diverse environments;
d-glyceric acid
docosanoic acid methyl ester
tetradecanoic acid, methyl ester		C15H30O2	242.225		447965		124-10-7		HMDB0030469	Organic compounds	Lipids and lipid-like molecules	Fatty Acyls	Fatty acid esters
5-thymidylic acid	dTMP	C10H15N2O8P	322.057	J150.344H	17013	3655	365-07-1	C00364	HMDB0001227	Organic compounds	Nucleosides, nucleotides, and analogues	Pyrimidine nucleotides	Pyrimidine deoxyribonucleotides	https://www.genome.jp/dbget-bin/www_bget?cpd:C00364	map00240 Pyrimidine metabolism;map01100 Metabolic pathways;map01523 Antifolate resistance;
n6-methyladenosine		C11H15N5O4	281.112		21891		1867-73-8		HMDB0004044	Organic compounds	Nucleosides, nucleotides, and analogues	Purine nucleosides
phenylacetic acid	Phenylacetic acid	C8H8O2	136.052	J10.117F	30745	9297	103-82-2	C07086	HMDB0000209	Organic compounds	Benzenoids	Benzene and substituted derivatives		https://www.genome.jp/dbget-bin/www_bget?cpd:C07086	map00360 Phenylalanine metabolism;map00643 Styrene degradation;map01100 Metabolic pathways;map01120 Microbial metabolism in diverse environments;
linoleic acid	Linoleate	C18H32O2	280.24	J4.801A	17351	4750	60-33-3	C01595	HMDB0000673	Organic compounds	Lipids and lipid-like molecules	Fatty Acyls	Lineolic acids and derivatives	https://www.genome.jp/dbget-bin/www_bget?cpd:C01595	map00591 Linoleic acid metabolism;map01040 Biosynthesis of unsaturated fatty acids;map01060 Biosynthesis of plant secondary metabolites;map01100 Metabolic pathways;
2-hydroxypyridine	2-Hydroxypyridine	C5H5NO	95.0371	J13.556I	16540	5514	142-08-5	C02502	HMDB0013751	Organic compounds	Organoheterocyclic compounds	Pyridines and derivatives	Hydropyridines	https://www.genome.jp/dbget-bin/www_bget?cpd:C02502
uracil	Uracil	C4H4N2O2	112.027	J4.842I	17568	3406	66-22-8	C00106	HMDB0000300	Organic compounds	Organoheterocyclic compounds	Diazines	Pyrimidines and pyrimidine derivatives	https://www.genome.jp/dbget-bin/www_bget?cpd:C00106	map00240 Pyrimidine metabolism;map00410 beta-Alanine metabolism;map00770 Pantothenate and CoA biosynthesis;map01100 Metabolic pathways;
cellobiose 1
3'-amp	3'-AMP	C10H14N5O7P	347.063	J36.734F	28931	4566	84-21-9	C01367	HMDB0003540	Organic compounds	Nucleosides, nucleotides, and analogues	Ribonucleoside 3'-phosphates		https://www.genome.jp/dbget-bin/www_bget?cpd:C01367	map00230 Purine metabolism;map01100 Metabolic pathways;
dl-2-aminooctanoic acid		C8H17NO2	159.126		75145		644-90-6		HMDB0000991	Organic compounds	Organic acids and derivatives	Carboxylic acids and derivatives	Amino acids, peptides, and analogues
phosphate	Orthophosphate	H3O4P	97.9769	J3.746J	26078	3311	14265-44-2	C00009	HMDB0001429	Inorganic compounds	Homogeneous non-metal compounds	Non-metal oxoanionic compounds	Non-metal phosphates	https://www.genome.jp/dbget-bin/www_bget?cpd:C00009	map00190 Oxidative phosphorylation;map00195 Photosynthesis;map02010 ABC transporters;map02020 Two-component system;map02024 Quorum sensing;map04111 Cell cycle - yeast;map04928 Parathyroid hormone synthesis, secretion and action;map04978 Mineral absorption;map05012 Parkinson disease;
deoxyinosine	Deoxyinosine	C10H12N4O4	252.086	J128.131C	28997	7859	890-38-0	C05512	HMDB0000071	Organic compounds	Nucleosides, nucleotides, and analogues	Purine nucleosides	Purine 2'-deoxyribonucleosides	https://www.genome.jp/dbget-bin/www_bget?cpd:C05512	map00230 Purine metabolism;map01100 Metabolic pathways;map02010 ABC transporters;
d-xylose	D-Xylose	C5H10O5	150.053	J2.806A	53455	3481	58-86-6	C00181	HMDB0000098	Organic compounds	Organic oxygen compounds	Organooxygen compounds	Carbohydrates and carbohydrate conjugates	https://www.genome.jp/dbget-bin/www_bget?cpd:C00181	map00040 Pentose and glucuronate interconversions;map00520 Amino sugar and nucleotide sugar metabolism;map01100 Metabolic pathways;map02010 ABC transporters;
azelaic acid	Azelaic acid	C9H16O4	188.105	J10.058G	48131	10460	123-99-9	C08261	HMDB0000784	Organic compounds	Lipids and lipid-like molecules	Fatty Acyls	Fatty acids and conjugates	https://www.genome.jp/dbget-bin/www_bget?cpd:C08261
inosinic acid	IMP	C10H13N4O8P	348.047	J9.493E	17202	3430	131-99-7	C00130	HMDB0000175	Organic compounds	Nucleosides, nucleotides, and analogues	Purine nucleotides	Purine ribonucleotides	https://www.genome.jp/dbget-bin/www_bget?cpd:C00130	map00230 Purine metabolism;map01060 Biosynthesis of plant secondary metabolites;map01065 Biosynthesis of alkaloids derived from histidine and purine;map01070 Biosynthesis of plant hormones;map01100 Metabolic pathways;map01110 Biosynthesis of secondary metabolites;map01523 Antifolate resistance;map04742 Taste transduction;
2-(3,4-dihydroxybenzoyloxy)-4,6-dihydroxybenzoate	2-Protocatechoylphloroglucinolcarboxylate	C14H10O8	306.038	J1.179.476I	16068	7135		C04524	HMDB0059651	Organic compounds	Phenylpropanoids and polyketides	Depsides and depsidones		https://www.genome.jp/dbget-bin/www_bget?cpd:C04524
niacinamide	Nicotinamide	C6H6N2O	122.048	J3.988H	17154	3453	98-92-0	C00153	HMDB0001406	Organic compounds	Organoheterocyclic compounds	Pyridines and derivatives	Pyridinecarboxylic acids and derivatives	https://www.genome.jp/dbget-bin/www_bget?cpd:C00153	map00760 Nicotinate and nicotinamide metabolism;map01100 Metabolic pathways;map04212 Longevity regulating pathway - worm;map04977 Vitamin digestion and absorption;
1,3,5-trihydroxybenzene	Phloroglucinol	C6H6O3	126.032	J2.866E	16204	5254	108-73-6	C02183	HMDB0013675	Organic compounds	Benzenoids	Benzene and substituted derivatives	Phenols and derivatives	https://www.genome.jp/dbget-bin/www_bget?cpd:C02183	map00627 Aminobenzoate degradation;map01120 Microbial metabolism in diverse environments;
3-dehydroxycarnitine		C7H15NO2	145.11		16244			C05543		HMDB0006831	Organic compounds	Lipids and lipid-like molecules	Fatty Acyls	https://www.genome.jp/dbget-bin/www_bget?cpd:C05543
n-acetyl-l-aspartic acid	N-Acetyl-L-aspartate	C6H9NO5	175.048	J62.824G	21547	4284	997-55-7	C01042	HMDB0000812	Organic compounds	Organic acids and derivatives	Carboxylic acids and derivatives	Amino acids, peptides, and analogues	https://www.genome.jp/dbget-bin/www_bget?cpd:C01042	map00250 Alanine, aspartate and glutamate metabolism;map01100 Metabolic pathways;
4-hydroxy-2-butenoic acid gamma-lactone	2(5H)-Furanone	C4H4O2	84.0211	J82.323F	38118	96023946	497-23-4	C17601	HMDB0032330	Organic compounds	Organoheterocyclic compounds	Dihydrofurans	Furanones	https://www.genome.jp/dbget-bin/www_bget?cpd:C17601
metenamine		C6H12N4	140.106		6824		100-97-0		HMDB0029598	Organic compounds	Organoheterocyclic compounds	Triazinanes	1,3,5-triazinanes
garcimangosone b		C24H24O6	408.157						HMDB0036970	Organic compounds	Organoheterocyclic compounds	Benzopyrans	1-benzopyrans
lysope(15:0/0:0)		C20H42NO7P	439.27						HMDB0011502	Organic compounds	Lipids and lipid-like molecules	Glycerophospholipids	Glycerophosphoethanolamines
ethanolamine	Ethanolamine	C2H7NO	61.0528	J2.536D	16000	3489	141-43-5	C00189	HMDB0000149	Organic compounds	Organic nitrogen compounds	Organonitrogen compounds	Amines	https://www.genome.jp/dbget-bin/www_bget?cpd:C00189	map00564 Glycerophospholipid metabolism;map01100 Metabolic pathways;map04723 Retrograde endocannabinoid signaling;
2'-hydroxy-4,4',6'-trimethoxychalcone		C18H18O5	314.115				3420-72-2		HMDB0033586	Organic compounds	Phenylpropanoids and polyketides	Linear 1,3-diarylpropanoids	Chalcones and dihydrochalcones
3-methyldioxyindole	3-Methyldioxyindole	C9H9NO2	163.063	J562.257C	28254	8127	3040-34-4	C05834	HMDB0004186	Organic compounds	Organoheterocyclic compounds	Indoles and derivatives	Indolines	https://www.genome.jp/dbget-bin/www_bget?cpd:C05834	map00380 Tryptophan metabolism;
4-amino-2-methylenebutanoic acid		C5H9NO2	115.063				65370-67-4		HMDB0030409	Organic compounds	Organic acids and derivatives	Carboxylic acids and derivatives	Amino acids, peptides, and analogues
methyl hexacosanoate
dl-glutamate	Glutamate	C5H9NO4	147.053	J44.437E	18237	3596		C00302	HMDB0060475	Organic compounds	Organic acids and derivatives	Carboxylic acids and derivatives	Amino acids, peptides, and analogues	https://www.genome.jp/dbget-bin/www_bget?cpd:C00302	map00460 Cyanoamino acid metabolism;map01100 Metabolic pathways;
trimethylpropylpyrazine		C10H16N2	164.131				92233-82-4		HMDB0040001	Organic compounds	Organoheterocyclic compounds	Diazines	Pyrazines
levan	Fructan	C18H32O16	504.169			4558	9013-95-0	C01355	HMDB0003539	Organic compounds	Organic oxygen compounds	Organooxygen compounds	Carbohydrates and carbohydrate conjugates	https://www.genome.jp/dbget-bin/www_bget?cpd:C01355	map00051 Fructose and mannose metabolism;map04973 Carbohydrate digestion and absorption;
7,8-dihydrovomifoliol 9-[rhamnosyl-(1->6)-glucoside]
3-(1-pyrrolidinyl)-2-butanone		C8H15NO	141.115				97073-15-9		HMDB0039840	Organic compounds	Organoheterocyclic compounds	Pyrrolidines	N-alkylpyrrolidines
rosmarinic acid	Rosmarinate	C18H16O8	360.085	J15.542J	50371	4967	537-15-5	C01850	HMDB0003572	Organic compounds	Phenylpropanoids and polyketides	Cinnamic acids and derivatives	Hydroxycinnamic acids and derivatives	https://www.genome.jp/dbget-bin/www_bget?cpd:C01850	map00350 Tyrosine metabolism;map01100 Metabolic pathways;
(?±)-tryptophan
pentanenitrile		C5H9N	83.0735				110-59-8		HMDB0040173	Organic compounds	Organonitrogen compounds	Nitriles
squamolone		C5H8N2O2	128.059		565546		40451-67-0		HMDB0029874	Organic compounds	Organoheterocyclic compounds	Pyrrolidines	Pyrrolidine carboxylic acids and derivatives
reticuline	(S)-Reticuline	C19H23NO4	329.163	J12.961E	16718	5187	485-19-8	C02105	HMDB0003601	Organic compounds	Organoheterocyclic compounds	Isoquinolines and derivatives	Benzylisoquinolines	https://www.genome.jp/dbget-bin/www_bget?cpd:C02105	map00950 Isoquinoline alkaloid biosynthesis;map01063 Biosynthesis of alkaloids derived from shikimate pathway;map01100 Metabolic pathways;map01110 Biosynthesis of secondary metabolites;
d-maltose	Maltose	C12H22O11	342.116	J4.871B	47937	3508	69-79-4	C00208	HMDB0000163	Organic compounds	Organic oxygen compounds	Organooxygen compounds	Carbohydrates and carbohydrate conjugates	https://www.genome.jp/dbget-bin/www_bget?cpd:C00208	map00500 Starch and sucrose metabolism;map01100 Metabolic pathways;map01110 Biosynthesis of secondary metabolites;map02010 ABC transporters;map02030 Bacterial chemotaxis;map02060 Phosphotransferase system (PTS);map04742 Taste transduction;map04973 Carbohydrate digestion and absorption;
l-allothreonine 1
5-aminovaleric acid 1
l-prolyl-l-proline		C10H16N2O3	212.116						HMDB0011180	Organic compounds	Organic acids and derivatives	Carboxylic acids and derivatives	Amino acids, peptides, and analogues
n-(5-methyl-3-oxohexyl)alanine		C10H19NO3	201.136						HMDB0041540	Organic compounds	Organic acids and derivatives	Carboxylic acids and derivatives	Amino acids, peptides, and analogues
1,1'-[1,12-dodecanediylbis(oxy)]bisbenzene		C24H34O2	354.256				61575-03-9		HMDB0039760	Organic compounds	Benzenoids	Phenol ethers
myristic acid	Tetradecanoic acid	C14H28O2	228.209	J4.411C	28875	8659	544-63-8	C06424	HMDB0000806	Organic compounds	Lipids and lipid-like molecules	Fatty Acyls	Fatty acids and conjugates	https://www.genome.jp/dbget-bin/www_bget?cpd:C06424	map00061 Fatty acid biosynthesis;map01100 Metabolic pathways;
mesalazine		C7H7NO3	153.043		6775		89-57-6		HMDB0014389	Organic compounds	Benzenoids	Benzene and substituted derivatives	Benzoic acids and derivatives
alanyl-arginine		C9H19N5O3	245.149						HMDB0028681	Organic compounds	Organic acids and derivatives	Carboxylic acids and derivatives	Amino acids, peptides, and analogues
n-acetyl-d-galactosamine 1
l-gulonolactone	L-Gulono-1,4-lactone	C6H10O6	178.048	J208.558E	17587	4282	1128-23-0	C01040	HMDB0003466	Organic compounds	Organoheterocyclic compounds	Lactones	Gamma butyrolactones	https://www.genome.jp/dbget-bin/www_bget?cpd:C01040	map00053 Ascorbate and aldarate metabolism;map01100 Metabolic pathways;
aspartic acid 1
malvidin 3-glucoside	Malvidin 3-O-glucoside	C23H25O12	493.135	J220.342A	31799	14287	7228-78-6	C12140	HMDB0030777	Organic compounds	Phenylpropanoids and polyketides	Flavonoids	Flavonoid glycosides	https://www.genome.jp/dbget-bin/www_bget?cpd:C12140	map00942 Anthocyanin biosynthesis;
serotonin	Serotonin	C10H12N2O	176.095	J4.107F	28790	4041	50-67-9	C00780	HMDB0000259	Organic compounds	Organoheterocyclic compounds	Indoles and derivatives	Tryptamines and derivatives	https://www.genome.jp/dbget-bin/www_bget?cpd:C00780	map00380 Tryptophan metabolism;map01063 Biosynthesis of alkaloids derived from shikimate pathway;map01100 Metabolic pathways;map04024 cAMP signaling pathway;map04080 Neuroactive ligand-receptor interaction;map04361 Axon regeneration;map04540 Gap junction;map04721 Synaptic vesicle cycle;map04726 Serotonergic synapse;map04742 Taste transduction;map04750 Inflammatory mediator regulation of TRP chann…
deoxyribose 5-phosphate	2-Deoxy-D-ribose 5-phosphate	C5H11O7P	214.024	J993.340I	16132	3942	102916-66-5	C00673	HMDB0001031	Organic compounds	Organic oxygen compounds	Organooxygen compounds	Carbohydrates and carbohydrate conjugates	https://www.genome.jp/dbget-bin/www_bget?cpd:C00673	map00030 Pentose phosphate pathway;map01100 Metabolic pathways;
valyl-valine		C10H20N2O3	216.147						HMDB0029140	Organic compounds	Organic acids and derivatives	Carboxylic acids and derivatives	Amino acids, peptides, and analogues
4-coumaroylputrescine		C13H18N2O2	234.137				34136-53-3		HMDB0033461	Organic compounds	Phenylpropanoids and polyketides	Cinnamic acids and derivatives	Hydroxycinnamic acids and derivatives
heptadecanoic acid		C17H34O2	270.256		32365		506-12-7		HMDB0002259	Organic compounds	Lipids and lipid-like molecules	Fatty Acyls	Fatty acids and conjugates
2,6-diethylpyrazine		C8H12N2	136.1				13067-27-1		HMDB0036809	Organic compounds	Organoheterocyclic compounds	Diazines	Pyrazines
esculentic acid (diplazium)		C30H48O5	488.35				76964-07-3		HMDB0035782	Organic compounds	Lipids and lipid-like molecules	Prenol lipids	Triterpenoids
3-(3-hydroxyphenyl)propanoic acid	3-(3-Hydroxyphenyl)propanoic acid	C9H10O3	166.063	J59.910G	1427	13628	621-54-5	C11457	HMDB0000375	Organic compounds	Phenylpropanoids and polyketides	Phenylpropanoic acids		https://www.genome.jp/dbget-bin/www_bget?cpd:C11457	map00360 Phenylalanine metabolism;map01100 Metabolic pathways;map01120 Microbial metabolism in diverse environments;map01220 Degradation of aromatic compounds;
2-pyrrolidinone	N-Methyl-2-pyrrolidinone	C4H7NO	85.0528	J26.033I	36592	13300	616-45-5	C11118	HMDB0002039	Organic compounds	Organoheterocyclic compounds	Pyrrolidines	Pyrrolidones	https://www.genome.jp/dbget-bin/www_bget?cpd:C11118
indolelactic acid	Indolelactate	C11H11NO3	205.074	J1.354.164G	24813	5133	1821-52-9	C02043	HMDB0000671	Organic compounds	Organoheterocyclic compounds	Indoles and derivatives	Indolyl carboxylic acids and derivatives	https://www.genome.jp/dbget-bin/www_bget?cpd:C02043
beta-alanine	beta-Alanine	C3H7NO2	89.0477	J4.070C	16958	3399	107-95-9	C00099	HMDB0000056	Organic compounds	Organic acids and derivatives	Carboxylic acids and derivatives	Amino acids, peptides, and analogues	https://www.genome.jp/dbget-bin/www_bget?cpd:C00099	map00240 Pyrimidine metabolism;map00410 beta-Alanine metabolism;map00640 Propanoate metabolism;map00770 Pantothenate and CoA biosynthesis;map01100 Metabolic pathways;map01110 Biosynthesis of secondary metabolites;map04080 Neuroactive ligand-receptor interaction;map04974 Protein digestion and absorption;
sinapoylputrescine		C15H22N2O4	294.158				70185-57-8		HMDB0033464	Organic compounds	Phenylpropanoids and polyketides	Cinnamic acids and derivatives	Hydroxycinnamic acids and derivatives
5,6,7,8-tetrahydroquinoxaline		C8H10N2	134.084				34413-35-9		HMDB0033154	Organic compounds	Organoheterocyclic compounds	Diazines	Pyrazines
glycocholic acid	Glycocholate	C26H43NO6	465.309	J12.411G	29746	5027	475-31-0	C01921	HMDB0000138	Organic compounds	Lipids and lipid-like molecules	Steroids and steroid derivatives	Bile acids, alcohols and derivatives	https://www.genome.jp/dbget-bin/www_bget?cpd:C01921	map00120 Primary bile acid biosynthesis;map00121 Secondary bile acid biosynthesis;map01100 Metabolic pathways;map04976 Bile secretion;map04979 Cholesterol metabolism;
pterolactam		C5H9NO2	115.063				38072-88-7		HMDB0034208	Organic compounds	Organoheterocyclic compounds	Pyrrolidines	Pyrrolidones
triacontanoic acid, methyl ester
n-carboxyethyl-g-aminobutyric acid		C7H13NO4	175.084				4386-03-02		HMDB0002201	Organic compounds	Organic acids and derivatives	Carboxylic acids and derivatives	Amino acids, peptides, and analogues
proline	D-Proline	C5H9NO2	115.063	J9.118I	16313	4025	344-25-2	C00763	HMDB0003411	Organic compounds	Organic acids and derivatives	Carboxylic acids and derivatives	Amino acids, peptides, and analogues	https://www.genome.jp/dbget-bin/www_bget?cpd:C00763	map00330 Arginine and proline metabolism;map01100 Metabolic pathways;
(9s,10e,12z,15z)-9-hydroxy-10,12,15-octadecatrienoic acid		C18H30O3	294.219				89886-42-0		HMDB0031934	Organic compounds	Lipids and lipid-like molecules	Lineolic acids and derivatives
2-methylbenzoic acid	o-Toluate	C8H8O2	136.052	J10.074I	36632	9424	118-90-1	C07215	HMDB0002340	Organic compounds	Benzenoids	Benzene and substituted derivatives	Benzoic acids and derivatives	https://www.genome.jp/dbget-bin/www_bget?cpd:C07215	map00622 Xylene degradation;map01100 Metabolic pathways;map01120 Microbial metabolism in diverse environments;map01220 Degradation of aromatic compounds;
methylimidazole acetaldehyde	Methylimidazole acetaldehyde	C6H8N2O	124.064	J417.576J	28104	8121	19639-03-3	C05827	HMDB0004181	Organic compounds	Organoheterocyclic compounds	Azoles	Imidazoles	https://www.genome.jp/dbget-bin/www_bget?cpd:C05827	map00340 Histidine metabolism;map01100 Metabolic pathways;
clionasterol	gamma-Sitosterol	C29H50O	414.386			135626122	83-47-6	C19654	HMDB0000649	Organic compounds	Lipids and lipid-like molecules	Steroids and steroid derivatives	Stigmastanes and derivatives	https://www.genome.jp/dbget-bin/www_bget?cpd:C19654
glycyl-isoleucine		C8H16N2O3	188.116						HMDB0028844	Organic compounds	Organic acids and derivatives	Carboxylic acids and derivatives	Amino acids, peptides, and analogues
pe(22:4(7z,10z,13z,16z)/14:0)		C41H74NO8P	739.515						HMDB0009580	Organic compounds	Lipids and lipid-like molecules	Glycerophospholipids	Glycerophosphoethanolamines
n-acetylornithine	N-Acetylornithine	C7H14N2O3	174.1	J37.495D	16543	3726	6205-08-09	C00437	HMDB0003357	Organic compounds	Organic acids and derivatives	Carboxylic acids and derivatives	Amino acids, peptides, and analogues	https://www.genome.jp/dbget-bin/www_bget?cpd:C00437	map00220 Arginine biosynthesis;map01100 Metabolic pathways;map01110 Biosynthesis of secondary metabolites;map01210 2-Oxocarboxylic acid metabolism;map01230 Biosynthesis of amino acids;
hydroxyprolyl-isoleucine		C11H20N2O4	244.142						HMDB0028866	Organic compounds	Organic acids and derivatives	Carboxylic acids and derivatives	Amino acids, peptides, and analogues
l-malic acid	(S)-Malate	C4H6O5	134.022	J74.430A	30797	3449	97-67-6	C00149	HMDB0000156	Organic compounds	Organic acids and derivatives	Hydroxy acids and derivatives	Beta hydroxy acids and derivatives	https://www.genome.jp/dbget-bin/www_bget?cpd:C00149	map00020 Citrate cycle (TCA cycle);map00620 Pyruvate metabolism;map00630 Glyoxylate and dicarboxylate metabolism;map00680 Methane metabolism;map00710 Carbon fixation in photosynthetic organisms;map00720 Carbon fixation pathways in prokaryotes;map01060 Biosynthesis of plant secondary metabolites;map01061 Biosynthesis of phenylpropanoids;map01062 Biosynthesis of terpenoids and steroids;map01063 Bio…
piplartine	Piplartine	C17H19NO5	317.126	J14.252B	564921	12352	20069-09-4	C10166	HMDB0030341	Organic compounds	Phenylpropanoids and polyketides	Cinnamic acids and derivatives		https://www.genome.jp/dbget-bin/www_bget?cpd:C10166
zizybeoside ii	Zizybeoside II	C25H38O16	594.216	J2.119.936B		96023910	81417-79-0	C17565	HMDB0034955	Organic compounds	Organic oxygen compounds	Organooxygen compounds	Carbohydrates and carbohydrate conjugates	https://www.genome.jp/dbget-bin/www_bget?cpd:C17565
glycerophosphocholine	sn-Glycero-3-phosphocholine	C8H20NO6P	257.103	J247.898F	16870	3939	28319-77-9	C00670	HMDB0000086	Organic compounds	Lipids and lipid-like molecules	Glycerophospholipids	Glycerophosphocholines	https://www.genome.jp/dbget-bin/www_bget?cpd:C00670	map00564 Glycerophospholipid metabolism;map00565 Ether lipid metabolism;map05231 Choline metabolism in cancer;
tetracosanoic acid, methyl ester
ganoderic acid f		C32H42O9	570.283				98665-15-7		HMDB0035988	Organic compounds	Lipids and lipid-like molecules	Prenol lipids	Triterpenoids
2-[octahydro-4,7-dimethyl-1-oxocyclopenta[c]pyran-3-yl]nepetalactam		C20H29NO3	331.215				115421-74-4		HMDB0038596	Organic compounds	Lipids and lipid-like molecules	Prenol lipids	Terpene lactones
2,6-di-tert-butyl-4-methylphenol	Butylhydroxytoluene	C15H24O	220.183	J2.939D	34247	17395692	128-37-0	C14693	HMDB0033826	Organic compounds	Benzenoids	Benzene and substituted derivatives	Phenylpropanes	https://www.genome.jp/dbget-bin/www_bget?cpd:C14693
d-glucuronic acid	D-Glucuronate	C6H10O7	194.043	J82.112H	42717	3491	6556-12-03	C00191	HMDB0000127	Organic compounds	Organic oxygen compounds	Organooxygen compounds	Carbohydrates and carbohydrate conjugates	https://www.genome.jp/dbget-bin/www_bget?cpd:C00191	map00040 Pentose and glucuronate interconversions;map00053 Ascorbate and aldarate metabolism;map00520 Amino sugar and nucleotide sugar metabolism;map00562 Inositol phosphate metabolism;map01100 Metabolic pathways;
methyl dodecanoate		C13H26O2	214.193				111-82-0		HMDB0031018	Organic compounds	Lipids and lipid-like molecules	Fatty Acyls	Fatty acid esters
traumatic acid	Traumatic acid	C12H20O4	228.136	J5.789D	545687	47205616	6402-36-4	C16308	HMDB0000933	Organic compounds	Lipids and lipid-like molecules	Fatty Acyls	Fatty acids and conjugates	https://www.genome.jp/dbget-bin/www_bget?cpd:C16308	map00592 alpha-Linolenic acid metabolism;map01110 Biosynthesis of secondary metabolites;
methylparaben		C8H8O3	152.047		31835		99-76-3		HMDB0032572	Organic compounds	Benzenoids	Benzene and substituted derivatives	Benzoic acids and derivatives
xanthohumol c		C21H20O5	352.131		567477		189299-05-6		HMDB0030234	Organic compounds	Phenylpropanoids and polyketides	Linear 1,3-diarylpropanoids	Chalcones and dihydrochalcones
3alpha,4,5,7alpha-tetrahydro-5-hydroxy-1h-isoindole-1,3(2h)-dione		C8H9NO3	167.058						HMDB0034887	Organic compounds	Organoheterocyclic compounds	Isoindoles and derivatives	Isoindolines
picraquassioside a		C18H22O10	398.121				169312-28-1		HMDB0041285	Organic compounds	Organic oxygen compounds	Organooxygen compounds	Carbohydrates and carbohydrate conjugates
lysope(18:1(9z)/0:0)		C23H46NO7P	479.301		74971		89576-29-4		HMDB0011506	Organic compounds	Lipids and lipid-like molecules	Glycerophospholipids	Glycerophosphoethanolamines
6-hydroxynicotinic acid	6-Hydroxynicotinate	C6H5NO3	139.027	J208I	16168	4265	5006-66-6	C01020	HMDB0002658	Organic compounds	Organoheterocyclic compounds	Pyridines and derivatives	Pyridinecarboxylic acids and derivatives	https://www.genome.jp/dbget-bin/www_bget?cpd:C01020	map00760 Nicotinate and nicotinamide metabolism;map01100 Metabolic pathways;map01120 Microbial metabolism in diverse environments;
2',4'-dihydroxy-7-methoxy-8-prenylflavan		C21H24O4	340.167						HMDB0036401	Organic compounds	Phenylpropanoids and polyketides	Flavonoids	Flavans
(r)-kawain	Kawain	C14H14O3	230.094	J6.191C		12133	500-64-1	C09947	HMDB0034212	Organic compounds	Phenylpropanoids and polyketides	Kavalactones		https://www.genome.jp/dbget-bin/www_bget?cpd:C09947
nicotinic acid	Nicotinate	C6H5NO2	123.032	J2.809F	15940	3552	59-67-6	C00253	HMDB0001488	Organic compounds	Organoheterocyclic compounds	Pyridines and derivatives	Pyridinecarboxylic acids and derivatives	https://www.genome.jp/dbget-bin/www_bget?cpd:C00253	map00760 Nicotinate and nicotinamide metabolism;map00960 Tropane, piperidine and pyridine alkaloid biosynthesis;map01060 Biosynthesis of plant secondary metabolites;map01064 Biosynthesis of alkaloids derived from ornithine, lysine and nicotinic acid;map01100 Metabolic pathways;map01110 Biosynthesis of secondary metabolites;map01120 Microbial metabolism in diverse environments;map05133 Pertussis;
resveratrol	Resveratrol	C14H12O3	228.079	J11.775G	45713	6374	501-36-0	C03582	HMDB0003747	Organic compounds	Phenylpropanoids and polyketides	Stilbenes		https://www.genome.jp/dbget-bin/www_bget?cpd:C03582	map00945 Stilbenoid, diarylheptanoid and gingerol biosynthesis;map01061 Biosynthesis of phenylpropanoids;map01110 Biosynthesis of secondary metabolites;map04211 Longevity regulating pathway;map04212 Longevity regulating pathway - worm;
2-ketobutyric acid	2-Oxobutanoate	C4H6O3	102.032	J2.726J	30831	3409	600-18-0	C00109	HMDB0000005	Organic compounds	Organic acids and derivatives	Keto acids and derivatives	Short-chain keto acids and derivatives	https://www.genome.jp/dbget-bin/www_bget?cpd:C00109	map00260 Glycine, serine and threonine metabolism;map00270 Cysteine and methionine metabolism;map00290 Valine, leucine and isoleucine biosynthesis;map00640 Propanoate metabolism;map00660 C5-Branched dibasic acid metabolism;map01100 Metabolic pathways;map01110 Biosynthesis of secondary metabolites;map01210 2-Oxocarboxylic acid metabolism;map01230 Biosynthesis of amino acids;
n-lactoyl ethanolamine		C5H11NO3	133.074				5422-34-4		HMDB0032356	Organic compounds	Organonitrogen compounds	Amines	Alkanolamines
arachidic acid	Icosanoic acid	C20H40O2	312.303	J2.607G	28822	8660	506-30-9	C06425	HMDB0002212	Organic compounds	Lipids and lipid-like molecules	Fatty Acyls	Fatty acids and conjugates	https://www.genome.jp/dbget-bin/www_bget?cpd:C06425	map01040 Biosynthesis of unsaturated fatty acids;
n-hydroxy-1-aminonaphthalene	N-Hydroxy-1-aminonaphthalene	C10H9NO	159.068	J2.985H	34871	17395787	607-30-7	C14789	HMDB0062503	Organic compounds	Benzenoids	Naphthalenes		https://www.genome.jp/dbget-bin/www_bget?cpd:C14789	map00980 Metabolism of xenobiotics by cytochrome P450;
benzoic acid	Aromatic acid	C7H6O2	122.037	J2.358B	30746	3820	65-85-0	C00539	HMDB0001870	Organic compounds	Benzenoids	Benzene and substituted derivatives	Benzoic acids and derivatives	https://www.genome.jp/dbget-bin/www_bget?cpd:C00539
pyrrole-2-carboxylic acid	Pyrrole-2-carboxylate	C5H5NO2	111.032	J1.713B	36751	8227	634-97-9	C05942	HMDB0004230	Organic compounds	Organoheterocyclic compounds	Pyrroles	Pyrrole carboxylic acids and derivatives	https://www.genome.jp/dbget-bin/www_bget?cpd:C05942	map00330 Arginine and proline metabolism;
isorhamnetin	Isorhamnetin	C16H12O7	316.058	J1.543A	6052	12270	480-19-3	C10084	HMDB0002655	Organic compounds	Phenylpropanoids and polyketides	Flavonoids	Flavones	https://www.genome.jp/dbget-bin/www_bget?cpd:C10084
l-2-amino-3-methylenehexanoic acid		C7H13NO2	143.095				29784-96-1		HMDB0030410	Organic compounds	Organic acids and derivatives	Carboxylic acids and derivatives	Amino acids, peptides, and analogues
3-hydroxysebacic acid		C10H18O5	218.115		89182		73141-46-5		HMDB0000350	Organic compounds	Organic acids and derivatives	Hydroxy acids and derivatives	Medium-chain hydroxy acids and derivatives
methyl phosphate		CH5O4P	111.993		340824				HMDB0061711	Organic compounds	Organic acids and derivatives	Organic phosphoric acids and derivatives	Phosphate esters
pyridoxal	Pyridoxal	C8H9NO3	167.058	J2.361B	17310	3549	66-72-8	C00250	HMDB0001545	Organic compounds	Organoheterocyclic compounds	Pyridines and derivatives	Pyridine carboxaldehydes	https://www.genome.jp/dbget-bin/www_bget?cpd:C00250	map00750 Vitamin B6 metabolism;map01100 Metabolic pathways;map01120 Microbial metabolism in diverse environments;map04977 Vitamin digestion and absorption;
4-hydroxypyridine
3-methylhistamine		C6H11N3	125.095		114444		644-42-8		HMDB0001861	Organic compounds	Organic nitrogen compounds	Organonitrogen compounds	Amines
isomangiferin	Isomangiferin	C19H18O11	422.085	J17.231F		96023465	24699-16-9	C16979	HMDB0029477	Organic compounds	Organoheterocyclic compounds	Benzopyrans	1-benzopyrans	https://www.genome.jp/dbget-bin/www_bget?cpd:C16979
2-aminonaphthalene	2-Naphthylamine	C10H9N	143.073	J3.925J	27878	5292	91-59-8	C02227	HMDB0041802	Organic compounds	Benzenoids	Naphthalenes		https://www.genome.jp/dbget-bin/www_bget?cpd:C02227
isopentenyladenine-9-n-glucoside		C17H25N5O4	363.191						HMDB0012240	Organic compounds	Organic oxygen compounds	Organooxygen compounds	Carbohydrates and carbohydrate conjugates
glutaminylhydroxyproline		C10H17N3O5	259.117						HMDB0028798	Organic compounds	Organic acids and derivatives	Carboxylic acids and derivatives	Amino acids, peptides, and analogues
thymine	Thymine	C5H6N2O2	126.043	J2.357D	17821	3478	65-71-4	C00178	HMDB0000262	Organic compounds	Organoheterocyclic compounds	Diazines	Pyrimidines and pyrimidine derivatives	https://www.genome.jp/dbget-bin/www_bget?cpd:C00178	map00240 Pyrimidine metabolism;map01100 Metabolic pathways;
9-hote		C18H30O3	294.219		88438				HMDB0010224	Organic compounds	Lipids and lipid-like molecules	Fatty Acyls	Lineolic acids and derivatives
leucyl-threonine		C10H20N2O4	232.142						HMDB0028939	Organic compounds	Organic acids and derivatives	Carboxylic acids and derivatives	Amino acids, peptides, and analogues
ribitol	Ribitol	C5H12O5	152.068	J6.033J	15963	3757	488-81-3	C00474	HMDB0000508	Organic compounds	Organic oxygen compounds	Organooxygen compounds	Carbohydrates and carbohydrate conjugates	https://www.genome.jp/dbget-bin/www_bget?cpd:C00474	map00040 Pentose and glucuronate interconversions;map00740 Riboflavin metabolism;map01100 Metabolic pathways;
threoninyl-proline		C9H16N2O4	216.111						HMDB0029069	Organic compounds	Organic acids and derivatives	Carboxylic acids and derivatives	Amino acids, peptides, and analogues
o-ethyltoluene	2-Ethyltoluene	C9H12	120.094	J43.559G	34276	17395572		C14572	HMDB0059819	Organic compounds	Benzenoids	Benzene and substituted derivatives	Toluenes	https://www.genome.jp/dbget-bin/www_bget?cpd:C14572
s-adenosylmethionine	S-Adenosyl-L-methionine	C15H23N6O5S	399.145	J23.293I	15414	3321	485-80-3	C00019	HMDB0001185	Organic compounds	Nucleosides, nucleotides, and analogues	5'-deoxyribonucleosides	5'-deoxy-5'-thionucleosides	https://www.genome.jp/dbget-bin/www_bget?cpd:C00019	map00261 Monobactam biosynthesis;map00270 Cysteine and methionine metabolism;map00330 Arginine and proline metabolism;map00908 Zeatin biosynthesis;map01060 Biosynthesis of plant secondary metabolites;map01070 Biosynthesis of plant hormones;map01100 Metabolic pathways;map01110 Biosynthesis of secondary metabolites;map01230 Biosynthesis of amino acids;map04122 Sulfur relay system;
5,6-dihydroxyindole	5,6-Dihydroxyindole	C8H7NO2	149.048	J434.158I	27404	7904	3131-52-0	C05578	HMDB0004058	Organic compounds	Organoheterocyclic compounds	Indoles and derivatives	Hydroxyindoles	https://www.genome.jp/dbget-bin/www_bget?cpd:C05578	map00350 Tyrosine metabolism;map01100 Metabolic pathways;
pantothenamide		C9H18N2O4	218.127				7757-97-3		HMDB0041313	Organic compounds	Organic acids and derivatives	Carboxylic acids and derivatives	Amino acids, peptides, and analogues
cyclokievitone	Cyclokievitone	C20H18O6	354.11	J2.771.887F	4019	12393	74175-82-9	C10207	HMDB0033983	Organic compounds	Phenylpropanoids and polyketides	Isoflavonoids	Isoflavans	https://www.genome.jp/dbget-bin/www_bget?cpd:C10207
7,8-dihydrovomifoliol 9-[apiosyl-(1->6)-glucoside]
imidazole-4-acetaldehyde	Imidazole-4-acetaldehyde	C5H6N2O	110.048	J417.577H	27398	7550	645-14-7	C05130	HMDB0003905	Organic compounds	Organoheterocyclic compounds	Azoles	Imidazoles	https://www.genome.jp/dbget-bin/www_bget?cpd:C05130	map00340 Histidine metabolism;map01100 Metabolic pathways;
arecaidine	Arecaidine	C7H11NO2	141.079	J6.114J	226311	12314	499-04-7	C10128	HMDB0030352	Organic compounds	Alkaloids and derivatives			https://www.genome.jp/dbget-bin/www_bget?cpd:C10128
(2e)-3-(4-hydroxy-3-methoxyphenyl)prop-2-enal		C10H10O3	178.063						HMDB0141782	Organic compounds	Benzenoids	Benzene and substituted derivatives	Phenols and derivatives
lactic acid	Lactic acid	C3H6O3	90.0317					C01432						http://www.genome.jp/dbget-bin/www_bget?cpd:C01432
3-oxooctadecanoic acid		C18H34O3	298.251		50576				HMDB0010736	Organic compounds	Lipids and lipid-like molecules	Fatty Acyls	Fatty acids and conjugates
d-galacturonic acid 1
ethylbenzene	Ethylbenzene	C8H10	106.078	J3.589K	16101	9322		C07111	HMDB0059905	Organic compounds	Benzenoids	Benzene and substituted derivatives		https://www.genome.jp/dbget-bin/www_bget?cpd:C07111	map00642 Ethylbenzene degradation;map01100 Metabolic pathways;map01120 Microbial metabolism in diverse environments;map01220 Degradation of aromatic compounds;
l-histidine	L-Histidine	C6H9N3O2	155.069	J4.881J	15971	3435	71-00-1	C00135	HMDB0000177	Organic compounds	Organic acids and derivatives	Carboxylic acids and derivatives	Amino acids, peptides, and analogues	https://www.genome.jp/dbget-bin/www_bget?cpd:C00135	map00340 Histidine metabolism;map00404 Staurosporine biosynthesis;map00410 beta-Alanine metabolism;map00970 Aminoacyl-tRNA biosynthesis;map01060 Biosynthesis of plant secondary metabolites;map01065 Biosynthesis of alkaloids derived from histidine and purine;map01100 Metabolic pathways;map01110 Biosynthesis of secondary metabolites;map01230 Biosynthesis of amino acids;map02010 ABC transporters;map…
imidazoleacetic acid	Imidazole-4-acetate	C5H6N2O2	126.043	J38.564F	16974	5778	645-65-8	C02835	HMDB0002024	Organic compounds	Organoheterocyclic compounds	Azoles	Imidazoles	https://www.genome.jp/dbget-bin/www_bget?cpd:C02835	map00340 Histidine metabolism;map01100 Metabolic pathways;
1,4-dideoxy-1,4-imino-d-ribitol		C5H11NO3	133.074				105990-41-8		HMDB0039499	Organic compounds	Organoheterocyclic compounds	Pyrrolidines
lysope(0:0/20:4(5z,8z,11z,14z))		C25H44NO7P	501.286		72741				HMDB0011487	Organic compounds	Lipids and lipid-like molecules	Glycerophospholipids	Glycerophosphoethanolamines
2-furoic acid	2-Furoate	C5H4O3	112.016	J4.288I	30845	4705	88-14-2	C01546	HMDB0000617	Organic compounds	Organoheterocyclic compounds	Furans	Furoic acid and derivatives	https://www.genome.jp/dbget-bin/www_bget?cpd:C01546	map00365 Furfural degradation;map01100 Metabolic pathways;map01120 Microbial metabolism in diverse environments;
citropten		C11H10O4	206.058				487-06-9		HMDB0032952	Organic compounds	Phenylpropanoids and polyketides	Coumarins and derivatives
17-hydroxy-9,11,13,15-octadecatetraynoic acid
1,2,3,4,tetrahydro-1,5,7-trimethylnapthalene		C13H18	174.141						HMDB0059696	Organic compounds	Benzenoids	Tetralins
4-methoxybenzyl glucoside		C14H20O7	300.121				81381-72-8		HMDB0041405	Organic compounds	Organic oxygen compounds	Organooxygen compounds	Carbohydrates and carbohydrate conjugates
phytosphingosine	Phytosphingosine	C18H39NO3	317.293	J13.584D	46961	14291	554-62-1	C12144	HMDB0004610	Organic compounds	Organic nitrogen compounds	Organonitrogen compounds	Amines	https://www.genome.jp/dbget-bin/www_bget?cpd:C12144	map00600 Sphingolipid metabolism;map01100 Metabolic pathways;
phenylalanyl-glycine		C11H14N2O3	222.1						HMDB0028995	Organic compounds	Organic acids and derivatives	Carboxylic acids and derivatives	Amino acids, peptides, and analogues
alanyl-proline		C8H14N2O3	186.1						HMDB0028695	Organic compounds	Organic acids and derivatives	Carboxylic acids and derivatives	Amino acids, peptides, and analogues
n-methylcalystegine b2		C8H15NO4	189.1				184045-65-6		HMDB0036604	Organic compounds	Alkaloids and derivatives	Tropane alkaloids
quinolinic acid	Quinolinate	C7H5NO4	167.022	J4.298F	16675	6487	89-00-9	C03722	HMDB0000232	Organic compounds	Organoheterocyclic compounds	Pyridines and derivatives	Pyridinecarboxylic acids and derivatives	https://www.genome.jp/dbget-bin/www_bget?cpd:C03722	map00380 Tryptophan metabolism;map00410 beta-Alanine metabolism;map00760 Nicotinate and nicotinamide metabolism;map01060 Biosynthesis of plant secondary metabolites;map01064 Biosynthesis of alkaloids derived from ornithine, lysine and nicotinic acid;map01100 Metabolic pathways;
putrescine 2
palmitoleic acid	(9Z)-Hexadecenoic acid	C16H30O2	254.225	J12.503B	28716	10558	373-49-9	C08362	HMDB0003229	Organic compounds	Lipids and lipid-like molecules	Fatty Acyls	Fatty acids and conjugates	https://www.genome.jp/dbget-bin/www_bget?cpd:C08362	map00061 Fatty acid biosynthesis;
fructose 2
glycyrrhizaisoflavone c		C21H20O6	368.126				161014-35-3		HMDB0035526	Organic compounds	Phenylpropanoids and polyketides	Isoflavonoids	Pyranoisoflavonoids
octacosanoic acid methyl ester
1-(9h-pyrido[3,4-b]indol-1-yl)-1,4-butanediol		C15H16N2O2	256.121				220345-68-6		HMDB0035193	Organic compounds	Alkaloids and derivatives	Harmala alkaloids
alanyl-valine		C8H16N2O3	188.116						HMDB0028700
calystegin a3		C7H13NO3	159.09				131580-36-4		HMDB0038593	Organic compounds	Alkaloids and derivatives	Tropane alkaloids
d-1-piperideine-2-carboxylic acid	Delta1-Piperideine-2-carboxylate	C6H9NO2	127.063	J395.124C	30912	6784	2756-89-0	C04092	HMDB0001084	Organic compounds	Organoheterocyclic compounds	Pyridines and derivatives	Hydropyridines	https://www.genome.jp/dbget-bin/www_bget?cpd:C04092	map00310 Lysine degradation;map00960 Tropane, piperidine and pyridine alkaloid biosynthesis;map01100 Metabolic pathways;
isocorydine	Isocorydine	C20H23NO4	341.163					C09549	HMDB30184					http://www.genome.jp/dbget-bin/www_bget?cpd:C09549
beta-vatirenene		C15H22	202.172		89456				HMDB0059676	Organic compounds	Lipids and lipid-like molecules	Prenol lipids	Sesquiterpenoids
inosine 2'-phosphate		C10H13N4O8P	348.047						HMDB0011681	Organic compounds	Organic oxygen compounds	Organooxygen compounds	Carbohydrates and carbohydrate conjugates
serine 1
3',4',5'-trimethoxytricetin 7-[rhamnosyl-(1->6)-glucoside]
carnosine	Carnosine	C9H14N4O3	226.107	J5.496H	15727	3676	305-84-0	C00386	HMDB0000033	Organic compounds	Organic acids and derivatives	Peptidomimetics	Hybrid peptides	https://www.genome.jp/dbget-bin/www_bget?cpd:C00386	map00340 Histidine metabolism;map00410 beta-Alanine metabolism;map01100 Metabolic pathways;
lactose 1
falcarindione		C17H20O2	256.146				65892-84-4		HMDB0033680	Organic compounds	Organic oxygen compounds	Organooxygen compounds	Carbonyl compounds
n6-acetyl-l-lysine	N6-Acetyl-L-lysine	C8H16N2O3	188.116	J206.006J	17752	5689	692-04-6	C02727	HMDB0000206	Organic compounds	Organic acids and derivatives	Carboxylic acids and derivatives	Amino acids, peptides, and analogues	https://www.genome.jp/dbget-bin/www_bget?cpd:C02727	map00310 Lysine degradation;map01100 Metabolic pathways;
xanthine	Xanthine	C5H4N4O2	152.033	J2.371J	17712	3675	69-89-6	C00385	HMDB0000292	Organic compounds	Organoheterocyclic compounds	Imidazopyrimidines	Purines and purine derivatives	https://www.genome.jp/dbget-bin/www_bget?cpd:C00385	map00230 Purine metabolism;map00232 Caffeine metabolism;map01060 Biosynthesis of plant secondary metabolites;map01065 Biosynthesis of alkaloids derived from histidine and purine;map01100 Metabolic pathways;map01110 Biosynthesis of secondary metabolites;map01120 Microbial metabolism in diverse environments;
cephalosporin c	Cephalosporin C	C16H21N3O8S	415.105	J4.815A	15776	4170		C00916	HMDB0060450	Organic compounds	Organic acids and derivatives	Carboxylic acids and derivatives	Amino acids, peptides, and analogues	https://www.genome.jp/dbget-bin/www_bget?cpd:C00916	map00311 Penicillin and cephalosporin biosynthesis;map01100 Metabolic pathways;map01110 Biosynthesis of secondary metabolites;map07012 Cephalosporins - parenteral agents;map07013 Cephalosporins - oral agents;
2,6-dimethylaniline	2,6-Dimethylaniline	C8H11N	121.089	J43.456F	28738	13187		C11004	HMDB0060677	Organic compounds	Benzenoids	Benzene and substituted derivatives	Xylenes	https://www.genome.jp/dbget-bin/www_bget?cpd:C11004	map00982 Drug metabolism - cytochrome P450;
succinic acid	Succinate	C4H6O4	118.027	J2.879G	15741	3344	110-15-6	C00042	HMDB0000254	Organic compounds	Organic acids and derivatives	Carboxylic acids and derivatives	Dicarboxylic acids and derivatives	https://www.genome.jp/dbget-bin/www_bget?cpd:C00042	map00020 Citrate cycle (TCA cycle);map00190 Oxidative phosphorylation;map00250 Alanine, aspartate and glutamate metabolism;map00310 Lysine degradation;map00350 Tyrosine metabolism;map00360 Phenylalanine metabolism;map00361 Chlorocyclohexane and chlorobenzene degradation;map00620 Pyruvate metabolism;map00630 Glyoxylate and dicarboxylate metabolism;map00640 Propanoate metabolism;map00650 Butanoate …
n-cyclopropyl-trans-2-cis-6-nonadienamide		C12H19NO	193.147				608514-55-2		HMDB0032210	Organic compounds	Lipids and lipid-like molecules	Fatty Acyls	Fatty amides
5-phenyl-1,3-oxazinane-2,4-dione	5-Phenyl-1,3-oxazinane-2,4-dione	C10H9NO3	191.058	J1.287.315H	80594	51090923		C16596	HMDB0060400	Organic compounds	Benzenoids	Benzene and substituted derivatives		https://www.genome.jp/dbget-bin/www_bget?cpd:C16596	map00982 Drug metabolism - cytochrome P450;
4-ipomeanol		C9H12O3	168.079		1222143		32954-58-8		HMDB0030472	Organic compounds	Organic oxygen compounds	Organooxygen compounds	Carbonyl compounds
kaempferide 7-glucoside		C22H22O11	462.116				16290-08-7		HMDB0038455	Organic compounds	Phenylpropanoids and polyketides	Flavonoids	Flavonoid glycosides
tyrosyl-isoleucine		C15H22N2O4	294.158						HMDB0029108	Organic compounds	Organic acids and derivatives	Carboxylic acids and derivatives	Amino acids, peptides, and analogues
nb-lignoceroyltryptamine		C34H58N2O	510.455				152766-94-4		HMDB0040819	Organic compounds	Organoheterocyclic compounds	Indoles and derivatives	Indoles
senecioic acid		C5H8O2	100.052		37127		541-47-9		HMDB0000509	Organic compounds	Lipids and lipid-like molecules	Fatty Acyls	Fatty acids and conjugates
1,2-dihydroxy-3-keto-5-methylthiopentene	1,2-Dihydroxy-5-(methylthio)pent-1-en-3-one	C6H10O3S	162.035	J1.779.751D	49252	17396598	746507-19-7	C15606	HMDB0012134	Organic compounds	Organic oxygen compounds	Organooxygen compounds	Carbonyl compounds	https://www.genome.jp/dbget-bin/www_bget?cpd:C15606	map00270 Cysteine and methionine metabolism;map01100 Metabolic pathways;
3'-o-methylguanosine		C11H15N5O5	297.107		70867		10300-27-3		HMDB0006038	Organic compounds	Nucleosides, nucleotides, and analogues	Purine nucleosides
7-methylguanine	7-Methylguanine	C6H7N5O	165.065	J101.566D	28664	5305	578-76-7	C02242	HMDB0000897	Organic compounds	Organoheterocyclic compounds	Imidazopyrimidines	Purines and purine derivatives	https://www.genome.jp/dbget-bin/www_bget?cpd:C02242
5-hexyltetrahydro-2-furanoctanoic acid		C18H34O3	298.251				61781-98-4		HMDB0031127	Organic compounds	Lipids and lipid-like molecules	Fatty Acyls	Eicosanoids
cysteinyl-isoleucine		C9H18N2O3S	234.104						HMDB0028778	Organic compounds	Organic acids and derivatives	Carboxylic acids and derivatives	Amino acids, peptides, and analogues
1-(hydroxymethyl)-5,5-dimethyl-2,4-imidazolidinedione		C6H10N2O3	158.069				116-25-6		HMDB0031670	Organic compounds	Organoheterocyclic compounds	Azolidines	Imidazolidines
benzyl methyl sulfide		C8H10S	138.05				766-92-7		HMDB0031314	Organic compounds	Benzenoids	Benzene and substituted derivatives
d-(glycerol 1-phosphate)	sn-Glycerol 3-phosphate	C3H9O6P	172.014	J4.456C	15978	3393	1957-03-04	C00093	HMDB0000126	Organic compounds	Lipids and lipid-like molecules	Glycerophospholipids	Glycerophosphates	https://www.genome.jp/dbget-bin/www_bget?cpd:C00093	map00561 Glycerolipid metabolism;map00564 Glycerophospholipid metabolism;map01100 Metabolic pathways;map01110 Biosynthesis of secondary metabolites;map02010 ABC transporters;map05231 Choline metabolism in cancer;
eupatilin	Eupatilin	C18H16O7	344.09	J16.781I	4932	12226	22368-21-4	C10040	HMDB0029469	Organic compounds	Phenylpropanoids and polyketides	Flavonoids	O-methylated flavonoids	https://www.genome.jp/dbget-bin/www_bget?cpd:C10040
2-propionylpyrrole		C7H9NO	123.068				1073-26-3		HMDB0032492	Organic compounds	Organooxygen compounds	Carbonyl compounds	Ketones
4,5-dimethyloxazole		C5H7NO	97.0528				20662-83-3		HMDB0032970	Organic compounds	Organoheterocyclic compounds	Azoles	Oxazoles
4-trimethylammoniobutanoic acid	4-Trimethylammoniobutanoate	C7H16NO2	146.118	J38.536K	1941	4408	407-64-7	C01181	HMDB0001161	Organic compounds	Lipids and lipid-like molecules	Fatty Acyls	Fatty acids and conjugates	https://www.genome.jp/dbget-bin/www_bget?cpd:C01181	map00310 Lysine degradation;map01100 Metabolic pathways;map02010 ABC transporters;
domoic acid	Domoic acid	C15H21NO6	311.137	J21.406J		586321	14277-97-5	C13732	HMDB0033939	Organic compounds	Organic acids and derivatives	Carboxylic acids and derivatives	Amino acids, peptides, and analogues	https://www.genome.jp/dbget-bin/www_bget?cpd:C13732
n-succinyl-2-amino-6-ketopimelate	N-Succinyl-2-L-amino-6-oxoheptanedioate	C11H15NO8	289.08	J788.069C	35266	7087		C04462	HMDB0012266	Organic compounds	Organic acids and derivatives	Carboxylic acids and derivatives	Amino acids, peptides, and analogues	https://www.genome.jp/dbget-bin/www_bget?cpd:C04462	map00300 Lysine biosynthesis;map01100 Metabolic pathways;map01120 Microbial metabolism in diverse environments;map01230 Biosynthesis of amino acids;
p-mentha-1,3,5,8-tetraene		C10H12	132.094				1195-32-0		HMDB0029641	Organic compounds	Benzenoids	Benzene and substituted derivatives	Phenylpropenes
d-mannose 1-phosphate	D-Mannose 1-phosphate	C6H13O9P	260.03	J313.724D	35374	3909	27251-84-9	C00636	HMDB0006330	Organic compounds	Organic oxygen compounds	Organooxygen compounds	Carbohydrates and carbohydrate conjugates	https://www.genome.jp/dbget-bin/www_bget?cpd:C00636	map00051 Fructose and mannose metabolism;map00520 Amino sugar and nucleotide sugar metabolism;map01059 Biosynthesis of enediyne antibiotics;map01100 Metabolic pathways;map01110 Biosynthesis of secondary metabolites;
nandrolone	Nandrolone	C18H26O2	274.193	J5.731B	7466	9463	434-22-0	C07254	HMDB0002725	Organic compounds	Lipids and lipid-like molecules	Steroids and steroid derivatives	Estrane steroids	https://www.genome.jp/dbget-bin/www_bget?cpd:C07254
2,3-dimethyl-2-cyclohexen-1-one		C8H12O	124.089				1122-20-9		HMDB0031414	Organic compounds	Organooxygen compounds	Carbonyl compounds	Ketones
n1-methyl-4-pyridone-3-carboxamide	N1-Methyl-4-pyridone-5-carboxamide	C7H8N2O2	152.059	J367.452E	27838	8136	769-49-3	C05843	HMDB0004194	Organic compounds	Organoheterocyclic compounds	Pyridines and derivatives	Pyridinecarboxylic acids and derivatives	https://www.genome.jp/dbget-bin/www_bget?cpd:C05843	map00760 Nicotinate and nicotinamide metabolism;map01100 Metabolic pathways;
thujyl 19-trachylobanoate		C30H46O2	438.35						HMDB0036840	Organic compounds	Lipids and lipid-like molecules	Prenol lipids	Diterpenoids
glycyrrhizaisoflavone b		C21H18O6	366.11				197304-07-7		HMDB0036556	Organic compounds	Phenylpropanoids and polyketides	Isoflavonoids	Pyranoisoflavonoids
3,4-dimethylbenzoic acid		C9H10O2	150.068		64818		619-04-5		HMDB0002237	Organic compounds	Benzenoids	Benzene and substituted derivatives	Benzoic acids and derivatives
tromethamine		C4H11NO3	121.074						HMDB0240288	Chemical entities	Organic compounds	Organic nitrogen compounds	Organonitrogen compounds
suberylglycine		C10H17NO5	231.111				60317-54-6		HMDB0000953	Organic compounds	Organic acids and derivatives	Carboxylic acids and derivatives	Amino acids, peptides, and analogues
5,7-dihydroxy-2-(4-hydroxyphenyl)-6-[3,4,5-trihydroxy-6-(hydroxymethyl)oxan-2-yl]-4h-chromen-4-one		C21H20O10	432.106						HMDB0127106	Organic compounds	Phenylpropanoids and polyketides	Flavonoids	Flavonoid glycosides
5,6-dhet	5,6-DHET	C20H34O4	338.246	J373.279G	63974	17395770	213382-49-1	C14772	HMDB0002343	Organic compounds	Lipids and lipid-like molecules	Fatty Acyls	Eicosanoids	https://www.genome.jp/dbget-bin/www_bget?cpd:C14772	map00590 Arachidonic acid metabolism;map01100 Metabolic pathways;map04726 Serotonergic synapse;
(r)-lipoic acid	(R)-Lipoate	C8H14O2S2	206.044	J9.331I	30314	47205549	1200-22-2	C16241	HMDB0001451	Organic compounds	Organoheterocyclic compounds	Dithiolanes	Lipoic acids and derivatives	https://www.genome.jp/dbget-bin/www_bget?cpd:C16241	map00785 Lipoic acid metabolism;map01100 Metabolic pathways;
erinacine p		C27H40O8	492.272				291532-17-7		HMDB0036313	Organic compounds	Lipids and lipid-like molecules	Prenol lipids	Diterpenoids
mesaconic acid	2-Methylmaleate	C5H6O4	130.027	J6.106I	17626	5291	498-24-8	C02226	HMDB0000749	Organic compounds	Lipids and lipid-like molecules	Fatty Acyls	Fatty acids and conjugates	https://www.genome.jp/dbget-bin/www_bget?cpd:C02226	map00290 Valine, leucine and isoleucine biosynthesis;map00660 C5-Branched dibasic acid metabolism;map01100 Metabolic pathways;map01210 2-Oxocarboxylic acid metabolism;
uralene		C21H20O7	384.121				150853-99-9		HMDB0040934	Organic compounds	Phenylpropanoids and polyketides	Flavonoids	Flavones
2,3-dinor-txb2		C18H30O6	342.204		89991		63250-09-9		HMDB0002904	Organic compounds	Lipids and lipid-like molecules	Fatty Acyls	Eicosanoids
hypoglycin b	Hypoglycin B	C12H18N2O5	270.122	J6.198K		10478	502-37-4	C08280	HMDB0029428	Organic compounds	Organic acids and derivatives	Carboxylic acids and derivatives	Amino acids, peptides, and analogues	https://www.genome.jp/dbget-bin/www_bget?cpd:C08280
3-hydroxylidocaine	3-Hydroxylidocaine	C14H22N2O2	250.168	J356.053H		51090889		C16560	HMDB0060655	Organic compounds	Organic acids and derivatives	Carboxylic acids and derivatives	Amino acids, peptides, and analogues	https://www.genome.jp/dbget-bin/www_bget?cpd:C16560	map00982 Drug metabolism - cytochrome P450;
3-methoxy-4-hydroxyphenylethyleneglycol sulfate		C9H12O7S	264.03		1091015		3415-67-6		HMDB0000559	Organic compounds	Organic acids and derivatives	Organic sulfuric acids and derivatives	Arylsulfates
gamma-glutamyl-l-putrescine	gamma-L-Glutamylputrescine	C9H19N3O3	217.143	J624.987F	48005	47205025		C15699	HMDB0012230	Organic compounds	Organic acids and derivatives	Carboxylic acids and derivatives	Amino acids, peptides, and analogues	https://www.genome.jp/dbget-bin/www_bget?cpd:C15699	map00330 Arginine and proline metabolism;map01100 Metabolic pathways;
cellobiotol
fagomine	Fagomine	C6H13NO3	147.09	J265.072J	4969	12330	53185-12-9	C10144	HMDB0033453	Organic compounds	Organoheterocyclic compounds	Piperidines		https://www.genome.jp/dbget-bin/www_bget?cpd:C10144
moracin k		C19H16O5	324.1				73338-90-6		HMDB0041296	Organic compounds	Phenylpropanoids and polyketides	2-arylbenzofuran flavonoids
isomedicarpin		C16H14O4	270.089				74560-05-7		HMDB0033305	Organic compounds	Phenylpropanoids and polyketides	Isoflavonoids	Furanoisoflavonoids
capsiate	Capsiate	C18H26O4	306.183			163311946		C20203	HMDB0034780	Organic compounds	Benzenoids	Phenols	Methoxyphenols	https://www.genome.jp/dbget-bin/www_bget?cpd:C20203
4-pyridoxic acid	4-Pyridoxate	C8H9NO4	183.053	J41.097G	17405	4104	82-82-6	C00847	HMDB0000017	Organic compounds	Organoheterocyclic compounds	Pyridines and derivatives	Pyridinecarboxylic acids and derivatives	https://www.genome.jp/dbget-bin/www_bget?cpd:C00847	map00750 Vitamin B6 metabolism;map01100 Metabolic pathways;map01120 Microbial metabolism in diverse environments;
prostaglandin f1a	Prostaglandin F1alpha	C20H36O5	356.256	J14.832F	28852	8707	745-62-0	C06475	HMDB0002685	Organic compounds	Lipids and lipid-like molecules	Fatty Acyls	Eicosanoids	https://www.genome.jp/dbget-bin/www_bget?cpd:C06475
nicotinic acid mononucleotide	Nicotinate D-ribonucleotide	C11H16NO9P	337.056	J1.028.429E	15763	4411	321-02-8	C01185	HMDB0001132	Organic compounds	Organic oxygen compounds	Organooxygen compounds	Carbohydrates and carbohydrate conjugates	https://www.genome.jp/dbget-bin/www_bget?cpd:C01185	map00760 Nicotinate and nicotinamide metabolism;map01100 Metabolic pathways;
dimethylethanolamine	Phosphatidyl-N-dimethylethanolamine	C4H11NO	89.0841		271436	6966	108-01-0	C04308	HMDB0032231	Organic compounds	Organonitrogen compounds	Amines	Alkanolamines	https://www.genome.jp/dbget-bin/www_bget?cpd:C04308	map00564 Glycerophospholipid metabolism;map01100 Metabolic pathways;map01110 Biosynthesis of secondary metabolites;
gingerol	[6]-Gingerol	C17H26O4	294.183	J46.683B		12645	58253-27-3	C10462	HMDB0005783	Organic compounds	Benzenoids	Phenols	Methoxyphenols	https://www.genome.jp/dbget-bin/www_bget?cpd:C10462	map00945 Stilbenoid, diarylheptanoid and gingerol biosynthesis;map01110 Biosynthesis of secondary metabolites;
l-alpha-amino-1h-pyrrole-1-hexanoic acid		C10H16N2O2	196.121				156539-32-1		HMDB0040551	Organic compounds	Organic acids and derivatives	Carboxylic acids and derivatives	Amino acids, peptides, and analogues
cer(d18:0/18:1(11z))		C36H71NO3	565.543		88431				HMDB0011762	Organic compounds	Lipids and lipid-like molecules	Sphingolipids	Ceramides
ethyl dodecanoate		C14H28O2	228.209				106-33-2		HMDB0033788	Organic compounds	Lipids and lipid-like molecules	Fatty Acyls	Fatty acid esters
sphinganine	Sphinganine	C18H39NO2	301.298	J14.383I	16566	4094	764-22-7	C00836	HMDB0000269	Organic compounds	Organic nitrogen compounds	Organonitrogen compounds	Amines	https://www.genome.jp/dbget-bin/www_bget?cpd:C00836	map00600 Sphingolipid metabolism;map01100 Metabolic pathways;map04071 Sphingolipid signaling pathway;
hypoxanthine 1
4-acetamidobutanoic acid	4-Acetamidobutanoate	C6H11NO3	145.074	J35.110E	17645	5865	3025-96-5	C02946	HMDB0003681	Organic compounds	Organic acids and derivatives	Carboxylic acids and derivatives	Amino acids, peptides, and analogues	https://www.genome.jp/dbget-bin/www_bget?cpd:C02946	map00330 Arginine and proline metabolism;map01100 Metabolic pathways;
egonol glucoside		C25H28O10	488.168				77690-83-6		HMDB0034280	Organic compounds	Phenylpropanoids and polyketides	2-arylbenzofuran flavonoids
oxoadipic acid	2-Oxoadipate	C6H8O5	160.037	J39.063A	15753	3616	3184-35-8	C00322	HMDB0000225	Organic compounds	Organic acids and derivatives	Keto acids and derivatives	Medium-chain keto acids and derivatives	https://www.genome.jp/dbget-bin/www_bget?cpd:C00322	map00300 Lysine biosynthesis;map00310 Lysine degradation;map00380 Tryptophan metabolism;map00680 Methane metabolism;map01100 Metabolic pathways;map01110 Biosynthesis of secondary metabolites;map01120 Microbial metabolism in diverse environments;map01210 2-Oxocarboxylic acid metabolism;map01230 Biosynthesis of amino acids;
2-(4-methyl-5-thiazolyl)ethyl octanoate		C14H23NO2S	269.145				163266-17-9		HMDB0032423	Organic compounds	Organoheterocyclic compounds	Azoles	Thiazoles
1-methyladenosine	1-Methyladenosine	C11H15N5O4	281.112	J130.848C	16020	5506	15763-06-1	C02494	HMDB0003331	Organic compounds	Nucleosides, nucleotides, and analogues	Purine nucleosides		https://www.genome.jp/dbget-bin/www_bget?cpd:C02494
sciadonic acid		C20H34O2	306.256				7019-85-4		HMDB0031058	Organic compounds	Lipids and lipid-like molecules	Fatty Acyls	Fatty acids and conjugates
acetylvalerenolic acid		C17H24O4	292.167				81397-67-3		HMDB0035687	Organic compounds	Lipids and lipid-like molecules	Prenol lipids	Sesquiterpenoids
3-dehydrosphinganine	3-Dehydrosphinganine	C18H37NO2	299.282	J866.542G	17862	5855	16105-69-4	C02934	HMDB0001480	Organic compounds	Organic oxygen compounds	Organooxygen compounds	Carbonyl compounds	https://www.genome.jp/dbget-bin/www_bget?cpd:C02934	map00600 Sphingolipid metabolism;map01100 Metabolic pathways;
3-hydroxypropionic acid 1
4-hydroxy-2,6-dimethylaniline	4-Hydroxy-2,6-dimethylaniline	C8H11NO	137.084	J107.276E	55545	51090899		C16570	HMDB0060681	Organic compounds	Benzenoids	Phenols	Cresols	https://www.genome.jp/dbget-bin/www_bget?cpd:C16570	map00982 Drug metabolism - cytochrome P450;
phlorisobutyrophenone 2-glucoside		C16H22O9	358.126				17004-75-0		HMDB0029651	Organic compounds	Organic oxygen compounds	Organooxygen compounds	Carbohydrates and carbohydrate conjugates
thymidine 1
arginyl-valine		C11H23N5O3	273.18						HMDB0028722	Organic compounds	Organic acids and derivatives	Carboxylic acids and derivatives	Amino acids, peptides, and analogues
2-(4-methyl-3-pentenyl)anthraquinone		C20H18O2	290.131				71308-16-2		HMDB0040916	Organic compounds	Benzenoids	Anthracenes	Anthraquinones
(3b,4b,11b,14b)-11-ethoxy-3,4-epoxy-14-hydroxy-12-cyathen-15-al 14-xyloside		C27H42O8	494.288				178120-49-5		HMDB0034617	Organic compounds	Lipids and lipid-like molecules	Prenol lipids	Diterpenoids
3-hydroxypyridine
3-aminobutanoic acid		C4H9NO2	103.063		37081		541-48-0		HMDB0031654	Organic compounds	Organic acids and derivatives	Carboxylic acids and derivatives	Amino acids, peptides, and analogues
beta-alanine 2
1-methylhistamine	N-Methylhistamine	C6H11N3	125.095	J86.801I	29009	7548	501-75-7	C05127	HMDB0000898	Organic compounds	Organic nitrogen compounds	Organonitrogen compounds	Amines	https://www.genome.jp/dbget-bin/www_bget?cpd:C05127	map00340 Histidine metabolism;map01100 Metabolic pathways;
pc(16:0/16:0)	Phosphatidylcholine	C40H80NO8P	733.562		72999	3457	63-89-8	C00157	HMDB0000564	Organic compounds	Lipids and lipid-like molecules	Glycerophospholipids	Glycerophosphocholines	https://www.genome.jp/dbget-bin/www_bget?cpd:C00157	map00564 Glycerophospholipid metabolism;map00590 Arachidonic acid metabolism;map00591 Linoleic acid metabolism;map00592 alpha-Linolenic acid metabolism;map01100 Metabolic pathways;map01110 Biosynthesis of secondary metabolites;map04723 Retrograde endocannabinoid signaling;map05231 Choline metabolism in cancer;
dehydroxymethylflazine		C16H10N2O3	278.069				76135-36-9		HMDB0041200	Organic compounds	Alkaloids and derivatives	Harmala alkaloids
diferuloylputrescine		C24H28N2O6	440.195				42369-86-8		HMDB0033468	Organic compounds	Phenylpropanoids and polyketides	Cinnamic acids and derivatives	Hydroxycinnamic acids and derivatives
1-(beta-d-ribofuranosyl)-1,4-dihydronicotinamide	1-(beta-D-Ribofuranosyl)-1,4-dihydronicotinamide	C11H16N2O5	256.106	J529.379K	55458	17396489		C15497	HMDB0011648	Organic compounds	Organic oxygen compounds	Organooxygen compounds	Carbohydrates and carbohydrate conjugates	https://www.genome.jp/dbget-bin/www_bget?cpd:C15497
melezitose	Melezitose	C18H32O16	504.169	J9.861B	6731	10442	597-12-6	C08243	HMDB0011730	Organic compounds	Organic oxygen compounds	Organooxygen compounds	Carbohydrates and carbohydrate conjugates	https://www.genome.jp/dbget-bin/www_bget?cpd:C08243
gynocardin	Gynocardin	C12H17NO8	303.095	J16.181K		10529	14332-17-3	C08331	HMDB0029913	Organic compounds	Organooxygen compounds	Carbohydrates and carbohydrate conjugates	Glycosyl compounds	https://www.genome.jp/dbget-bin/www_bget?cpd:C08331
o-propanoyl-carnitine		C10H19NO4	217.131		53210		20064-19-1		HMDB0062514	Organic compounds	Lipids and lipid-like molecules	Fatty Acyls	Fatty acid esters
asparenyol		C18H16O3	280.11				166762-97-6		HMDB0041304	Organic compounds	Benzenoids	Phenol ethers	Anisoles
3-aminocaproic acid		C6H13NO2	131.095						HMDB0029168	Organic compounds	Organic acids and derivatives	Carboxylic acids and derivatives	Amino acids, peptides, and analogues
armillaramide		C34H69NO4	555.523						HMDB0037105	Organic compounds	Lipids and lipid-like molecules	Sphingolipids	Ceramides
trans-3,3',4',5,5',7-hexahydroxyflavanone		C15H12O8	320.053		28917		27200-12-0		HMDB0030835	Organic compounds	Phenylpropanoids and polyketides	Flavonoids	Flavans
postin		C22H40N8O5	496.312				103745-46-6		HMDB0005772	Organic compounds	Organic acids and derivatives	Carboxylic acids and derivatives	Amino acids, peptides, and analogues
3-methoxybenzenepropanoic acid		C10H12O3	180.079				10516-71-9		HMDB0011751	Organic compounds	Phenylpropanoids and polyketides	Phenylpropanoic acids
aristolodione		C18H13NO4	307.084				109771-09-7		HMDB0033247	Organic compounds	Alkaloids and derivatives	Aporphines	4,5-dioxoaporphines
phenylethyl primeveroside		C19H28O10	416.168				129932-48-5		HMDB0041274	Organic compounds	Organooxygen compounds	Carbohydrates and carbohydrate conjugates	Glycosyl compounds
ferulic acid	Ferulate	C10H10O4	194.058	J7.273G	17620	4664	537-98-4	C01494	HMDB0000954	Organic compounds	Phenylpropanoids and polyketides	Cinnamic acids and derivatives	Hydroxycinnamic acids and derivatives	https://www.genome.jp/dbget-bin/www_bget?cpd:C01494	map00940 Phenylpropanoid biosynthesis;map01061 Biosynthesis of phenylpropanoids;map01100 Metabolic pathways;map01110 Biosynthesis of secondary metabolites;
leucyl-methionine		C11H22N2O3S	262.135						HMDB0028935	Organic compounds	Organic acids and derivatives	Carboxylic acids and derivatives	Amino acids, peptides, and analogues
2-hydroxybutanoic acid	2-Hydroxybutanoic acid	C4H8O3	104.047	J57.683B	1148	8262	600-15-7	C05984	HMDB0000008	Organic compounds	Organic acids and derivatives	Hydroxy acids and derivatives	Alpha hydroxy acids and derivatives	https://www.genome.jp/dbget-bin/www_bget?cpd:C05984	map00640 Propanoate metabolism;
urocanic acid	Urocanate	C6H6N2O2	138.043	J5.039C	30817	4043	104-98-3	C00785	HMDB0000301	Organic compounds	Organoheterocyclic compounds	Azoles	Imidazoles	https://www.genome.jp/dbget-bin/www_bget?cpd:C00785	map00340 Histidine metabolism;map01100 Metabolic pathways;
3',4',5'-trimethoxycinnamyl alcohol acetate		C14H18O5	266.115				87200-84-8		HMDB0040891	Organic compounds	Benzenoids	Phenol ethers	Anisoles
4-aminobutyric acid 1
ecgonine	Ecgonine	C9H15NO3	185.105	J12.430C	708641	13041	481-37-8	C10858	HMDB0006548	Organic compounds	Alkaloids and derivatives	Tropane alkaloids		https://www.genome.jp/dbget-bin/www_bget?cpd:C10858	map00960 Tropane, piperidine and pyridine alkaloid biosynthesis;
aspartyl-arginine		C10H19N5O5	289.139						HMDB0028747	Organic compounds	Organic acids and derivatives	Carboxylic acids and derivatives	Amino acids, peptides, and analogues
methylgingerol		C18H28O4	308.199						HMDB0029852	Organic compounds	Benzenoids	Benzene and substituted derivatives	Methoxybenzenes
9-decenoic acid		C10H18O2	170.131		32381		14436-32-9		HMDB0031003	Organic compounds	Lipids and lipid-like molecules	Fatty Acyls	Fatty acids and conjugates
tyrosine methylester	L-Tyrosine methyl ester	C10H13NO3	195.09	J5.190J	17215	6233	1080-06-4	C03404	HMDB0029217	Organic compounds	Organic acids and derivatives	Carboxylic acids and derivatives	Amino acids, peptides, and analogues	https://www.genome.jp/dbget-bin/www_bget?cpd:C03404
6,11-dihydroxy-2,2-dimethylpyrano[3,2-c]xanthen-7(2h)-one		C18H14O5	310.084				136364-53-9		HMDB0040357	Organic compounds	Organoheterocyclic compounds	Benzopyrans	1-benzopyrans
3-hydroxyanthranilic acid	3-Hydroxyanthranilate	C7H7NO3	153.043	J1.608J	15793	3905	548-93-6	C00632	HMDB0001476	Organic compounds	Benzenoids	Benzene and substituted derivatives	Benzoic acids and derivatives	https://www.genome.jp/dbget-bin/www_bget?cpd:C00632	map00380 Tryptophan metabolism;map00627 Aminobenzoate degradation;map01100 Metabolic pathways;map01120 Microbial metabolism in diverse environments;
zingerone	Zingerone	C11H14O3	194.094	J5.356B	68657	96023843	122-48-5	C17497	HMDB0032590	Organic compounds	Benzenoids	Benzene and substituted derivatives	Phenols and derivatives	https://www.genome.jp/dbget-bin/www_bget?cpd:C17497
alpha-methylstyrene	alpha-Methylstyrene	C9H10	118.078	J3.582C		17395395		C14395	HMDB0059899	Organic compounds	Benzenoids	Benzene and substituted derivatives	Phenylpropenes	https://www.genome.jp/dbget-bin/www_bget?cpd:C14395
homovanillic acid	Homovanillate	C9H10O4	182.058	J61.262F	545959	7908	306-08-1	C05582	HMDB0000118	Organic compounds	Benzenoids	Phenols	Methoxyphenols	https://www.genome.jp/dbget-bin/www_bget?cpd:C05582	map00350 Tyrosine metabolism;map01100 Metabolic pathways;map04728 Dopaminergic synapse;
lysope(0:0/18:0)		C23H48NO7P	481.317		133144				HMDB0011129	Organic compounds	Lipids and lipid-like molecules	Glycerophospholipids	Glycerophosphoethanolamines
trimethylaminoacetone		C6H14NO	116.108				13429-97-5		HMDB0012296	Organic compounds	Organic oxygen compounds	Organooxygen compounds	Carbonyl compounds
3beta,6beta-dihydroxynortropane		C7H13NO2	143.095						HMDB0038949	Organic compounds	Alkaloids and derivatives	Tropane alkaloids
1a,11b-dihydro-4,9-dimethylbenz[a]anthra[3,4-b]oxirene	1a,11b-Dihydro-4,9-dimethylbenz[a]anthra[3,4-b]oxirene	C20H16O	272.12		82517	124490161		C19489	HMDB0060341	Organic compounds	Benzenoids	Phenanthrenes and derivatives		https://www.genome.jp/dbget-bin/www_bget?cpd:C19489	map00980 Metabolism of xenobiotics by cytochrome P450;map05204 Chemical carcinogenesis;
prostaglandin f3a	Prostaglandin F3alpha	C20H32O5	352.225	J39.476I	36075	8708	745-64-2	C06476	HMDB0002122	Organic compounds	Lipids and lipid-like molecules	Fatty Acyls	Eicosanoids	https://www.genome.jp/dbget-bin/www_bget?cpd:C06476
4-(4-methyl-3-pentenyl)-3-cyclohexene-1-carboxaldehyde		C13H20O	192.151				37677-14-8		HMDB0031733	Organic compounds	Lipids and lipid-like molecules	Prenol lipids	Monoterpenoids
norpropoxyphene		C21H27NO2	325.204				66796-40-5		HMDB0041962	Organic compounds	Phenylpropanoids and polyketides	Stilbenes
isomaltose 1
pc(18:1(9z)/p-18:1(11z))		C44H84NO7P	769.599		89595				HMDB0008128	Organic compounds	Lipids and lipid-like molecules	Glycerophospholipids	Glycerophosphocholines
prolyl-gamma-glutamate		C10H17N3O4	243.122						HMDB0029031	Organic compounds	Organic acids and derivatives	Carboxylic acids and derivatives	Amino acids, peptides, and analogues
hexadecanedioic acid	Hexadecanedioate	C16H30O4	286.214		73722	135626103	505-54-4	C19615	HMDB0000672	Organic compounds	Lipids and lipid-like molecules	Fatty Acyls	Fatty acids and conjugates	https://www.genome.jp/dbget-bin/www_bget?cpd:C19615	map00073 Cutin, suberine and wax biosynthesis;map01100 Metabolic pathways;
12-leukotriene b4
byssochlamic acid		C18H20O6	332.126				743-51-1		HMDB0034262	Organic compounds	Organoheterocyclic compounds	Dihydrofurans	Furanones
dehydrophytosphingosine		C18H37NO3	315.277				3687-54-5		HMDB0038057	Organic compounds	Organic nitrogen compounds	Organonitrogen compounds	Amines
leucyl-glycine		C8H16N2O3	188.116						HMDB0028929	Organic compounds	Organic acids and derivatives	Carboxylic acids and derivatives	Amino acids, peptides, and analogues
methylsuccinic acid		C5H8O4	132.042		91315		498-21-5	C08645	HMDB0001844	Organic compounds	Lipids and lipid-like molecules	Fatty Acyls	Fatty acids and conjugates	https://www.genome.jp/dbget-bin/www_bget?cpd:C08645
parvisoflavone a		C20H16O6	352.095				50277-01-5		HMDB0034019	Organic compounds	Phenylpropanoids and polyketides	Isoflavonoids	Pyranoisoflavonoids
2'-o-methyladenosine	rRNA containing a single residue of 2'-O-methyladenosine	C11H15N5O4	281.112		119928	7343	2140-79-6	C04779	HMDB0004326	Organic compounds	Nucleosides, nucleotides, and analogues	Purine nucleosides		https://www.genome.jp/dbget-bin/www_bget?cpd:C04779
1,5-bis(4-hydroxy-3-methoxyphenyl)-1,4-pentadien-3-one		C19H18O5	326.115				131359-25-6		HMDB0040930	Organic compounds	Phenylpropanoids and polyketides	Cinnamic acids and derivatives	Hydroxycinnamic acids and derivatives
limocitrin		C17H14O8	346.069		542813		489-33-8		HMDB0029516	Organic compounds	Phenylpropanoids and polyketides	Flavonoids	Flavones
glucose-1-phosphate
lysyl-alanine		C9H19N3O3	217.143						HMDB0028944	Organic compounds	Organic acids and derivatives	Carboxylic acids and derivatives	Amino acids, peptides, and analogues
2,3-dihydro-5,5',7,7'-tetrahydroxy-2-(4-hydroxyphenyl)[3,8'-bi-4h-1-benzopyran]-4,4'-dione		C24H16O9	448.079				60857-34-3		HMDB0037323	Organic compounds	Phenylpropanoids and polyketides	Isoflavonoids	Pyranoisoflavonoids
p-mentha-1,8-dien-7-ol	Perillyl alcohol	C10H16O	152.12	J86.014J	15420	5472	536-59-4	C02452	HMDB0003634	Organic compounds	Lipids and lipid-like molecules	Prenol lipids	Monoterpenoids	https://www.genome.jp/dbget-bin/www_bget?cpd:C02452	map00902 Monoterpenoid biosynthesis;map00903 Limonene and pinene degradation;map01110 Biosynthesis of secondary metabolites;
demethoxycurcumin		C20H18O5	338.115		65737		22608-11-3		HMDB0033801	Organic compounds	Phenylpropanoids and polyketides	Diarylheptanoids	Linear diarylheptanoids
gluconolactone	D-Glucono-1,5-lactone	C6H10O6	178.048	J1.174F	16217	3498	90-80-2	C00198	HMDB0000150	Organic compounds	Organic oxygen compounds	Organooxygen compounds	Carbohydrates and carbohydrate conjugates	https://www.genome.jp/dbget-bin/www_bget?cpd:C00198	map00030 Pentose phosphate pathway;map01100 Metabolic pathways;map01110 Biosynthesis of secondary metabolites;map01120 Microbial metabolism in diverse environments;map01200 Carbon metabolism;
prolyl-alanine		C8H14N2O3	186.1						HMDB0029010	Organic compounds	Organic acids and derivatives	Carboxylic acids and derivatives	Amino acids, peptides, and analogues
lysyl-glycine		C8H17N3O3	203.127						HMDB0028951	Organic compounds	Organic acids and derivatives	Carboxylic acids and derivatives	Amino acids, peptides, and analogues
butyrylcarnitine	O-Butanoylcarnitine	C11H21NO4	231.147	J2.740.777C	21949	5799	25576-40-3	C02862	HMDB0002013	Organic compounds	Lipids and lipid-like molecules	Fatty Acyls	Fatty acid esters	https://www.genome.jp/dbget-bin/www_bget?cpd:C02862
apiin	Apigenin 7-O-[beta-D-apiosyl-(1-&gt2)-beta-D-glucoside]	C26H28O14	564.148	J41.409C	15932	7413	26544-34-3	C04858	HMDB0030843	Organic compounds	Phenylpropanoids and polyketides	Flavonoids	Flavonoid glycosides	https://www.genome.jp/dbget-bin/www_bget?cpd:C04858	map00944 Flavone and flavonol biosynthesis;
elaidic carnitine		C25H47NO4	425.351		86038				HMDB0006464	Organic compounds	Lipids and lipid-like molecules	Fatty Acyls	Fatty acid esters
8-hydroxycarteolol		C16H24N2O4	308.174						HMDB0060990	Organic compounds	Organoheterocyclic compounds	Quinolines and derivatives	Quinolones and derivatives
ipomeatetrahydrofuran		C15H28O3	256.204				92448-62-9		HMDB0040904	Organic compounds	Lipids and lipid-like molecules	Prenol lipids	Sesquiterpenoids
3',4',5-trihydroxy-3,7-dimethoxyflavone 5-glucoside		C23H24O12	492.127				128388-46-5		HMDB0039336	Organic compounds	Phenylpropanoids and polyketides	Flavonoids	Flavonoid glycosides
artemoin a		C35H66O4	550.496						HMDB0033604	Organic compounds	Lipids and lipid-like molecules	Fatty Acyls	Fatty alcohols
polyoxyethylene dioleate		C38H70O4	590.527		53424		9005-07-06		HMDB0032475	Organic compounds	Lipids and lipid-like molecules	Fatty Acyls	Fatty acid esters
benzeneacetonitrile	Phenylacetonitrile	C8H7N	117.058	J5.653G	25979	47205384	140-29-4	C16074	HMDB0034171	Organic compounds	Benzenoids	Benzene and substituted derivatives	Benzyl cyanides	https://www.genome.jp/dbget-bin/www_bget?cpd:C16074	map00460 Cyanoamino acid metabolism;map00643 Styrene degradation;map01100 Metabolic pathways;map01110 Biosynthesis of secondary metabolites;map01120 Microbial metabolism in diverse environments;
secodemethylclausenamide		C17H19NO3	285.136				140848-74-4		HMDB0032961	Organic compounds	Benzenoids	Benzene and substituted derivatives
tridecyl phloretate		C22H36O3	348.266				232262-50-9		HMDB0035477	Organic compounds	Lipids and lipid-like molecules	Fatty Acyls	Fatty alcohol esters
9-o-methylglyceofuran		C21H20O6	368.126				78876-29-6		HMDB0034112	Organic compounds	Phenylpropanoids and polyketides	Isoflavonoids	Furanoisoflavonoids
8,15-dihete		C20H32O4	336.23		88456		77667-08-4		HMDB0010219	Organic compounds	Lipids and lipid-like molecules	Fatty Acyls	Eicosanoids
2-hydroxy-3-methylbutyric acid		C5H10O3	118.063		60645		4026-18-0		HMDB0000407	Organic compounds	Lipids and lipid-like molecules	Fatty Acyls	Fatty acids and conjugates
adrenochrome		C9H9NO3	179.058		838058		1954-06-08		HMDB0012884	Organic compounds	Organoheterocyclic compounds	Indoles and derivatives
sm(d18:1/16:0)	Sphingomyelin	C39H80N2O6P	703.575		17636	3831		C00550	HMDB0010169	Organic compounds	Lipids and lipid-like molecules	Sphingolipids	Phosphosphingolipids	https://www.genome.jp/dbget-bin/www_bget?cpd:C00550	map00600 Sphingolipid metabolism;map01100 Metabolic pathways;map04071 Sphingolipid signaling pathway;map04217 Necroptosis;
isoleucyl-phenylalanine		C15H22N2O3	278.163						HMDB0028914	Organic compounds	Organic acids and derivatives	Carboxylic acids and derivatives	Amino acids, peptides, and analogues
1,3-diisopropylbenzene		C12H18	162.141				99-62-7		HMDB0013806	Organic compounds	Benzenoids	Benzene and substituted derivatives	Cumenes
2-acetylpyrrolidine		C6H11NO	113.084				60026-20-2		HMDB0037293	Organic compounds	Organoheterocyclic compounds	Pyrrolidines
macrocarpal b		C28H40O6	472.282				142698-60-0		HMDB0038704	Organic compounds	Lipids and lipid-like molecules	Prenol lipids	Sesquiterpenoids
pe(22:5(4z,7z,10z,13z,16z)/14:0)		C41H72NO8P	737.5						HMDB0009613	Organic compounds	Lipids and lipid-like molecules	Glycerophospholipids	Glycerophosphoethanolamines
benzidine	Benzidine	C12H12N2	184.1	J3.933K	80495	47205740	92-87-5	C16444	HMDB0041835	Organic compounds	Benzenoids	Benzene and substituted derivatives	Biphenyls and derivatives	https://www.genome.jp/dbget-bin/www_bget?cpd:C16444
n1-methyl-2-pyridone-5-carboxamide	N1-Methyl-2-pyridone-5-carboxamide	C7H8N2O2	152.059	J121.846H	27410	8135	701-44-0	C05842	HMDB0004193	Organic compounds	Organoheterocyclic compounds	Pyridines and derivatives	Pyridinecarboxylic acids and derivatives	https://www.genome.jp/dbget-bin/www_bget?cpd:C05842	map00760 Nicotinate and nicotinamide metabolism;map01100 Metabolic pathways;
phloretin	Phloretin	C15H14O5	274.084	J4.808I	17276	4036	60-82-2	C00774	HMDB0003306	Organic compounds	Phenylpropanoids and polyketides	Linear 1,3-diarylpropanoids	Chalcones and dihydrochalcones	https://www.genome.jp/dbget-bin/www_bget?cpd:C00774	map00941 Flavonoid biosynthesis;map01110 Biosynthesis of secondary metabolites;
austroinulin		C20H34O3	322.251				62868-75-1		HMDB0036802	Organic compounds	Lipids and lipid-like molecules	Prenol lipids	Diterpenoids
hydroxycotinine		C10H12N2O2	192.09				34834-67-8		HMDB0001390	Organic compounds	Organoheterocyclic compounds	Pyridines and derivatives	Pyrrolidinylpyridines
sinapic acid	Sinapate	C11H12O5	224.068	J11.713G	15714	3765	530-59-6	C00482	HMDB0032616	Organic compounds	Phenylpropanoids and polyketides	Cinnamic acids and derivatives	Hydroxycinnamic acids and derivatives	https://www.genome.jp/dbget-bin/www_bget?cpd:C00482	map00940 Phenylpropanoid biosynthesis;map01061 Biosynthesis of phenylpropanoids;map01100 Metabolic pathways;map01110 Biosynthesis of secondary metabolites;
uric acid	Urate	C5H4N4O3	168.028	J2.372H	17775	3657	69-93-2	C00366	HMDB0000289	Organic compounds	Organoheterocyclic compounds	Imidazopyrimidines	Purines and purine derivatives	https://www.genome.jp/dbget-bin/www_bget?cpd:C00366	map00230 Purine metabolism;map01100 Metabolic pathways;map01120 Microbial metabolism in diverse environments;map04976 Bile secretion;
threo-syringoylglycerol		C11H16O6	244.095				121748-11-6		HMDB0031237	Organic compounds	Benzenoids	Phenols	Methoxyphenols
13-l-hydroperoxylinoleic acid	(9Z,11E)-(13S)-13-Hydroperoxyoctadeca-9,11-dienoic acid	C18H32O4	312.23	J293.198B	15655	7289	33964-75-9	C04717	HMDB0003871	Organic compounds	Lipids and lipid-like molecules	Fatty Acyls	Lineolic acids and derivatives	https://www.genome.jp/dbget-bin/www_bget?cpd:C04717	map00591 Linoleic acid metabolism;map01100 Metabolic pathways;
quinceoxepine		C12H18O	178.136				132925-10-1		HMDB0038107	Organic compounds	Organooxygen compounds	Ethers	Dialkyl ethers
threoninyl-phenylalanine		C13H18N2O4	266.127						HMDB0029068	Organic compounds	Organic acids and derivatives	Carboxylic acids and derivatives	Amino acids, peptides, and analogues
thiomorpholine 3-carboxylate	Thiomorpholine 3-carboxylate	C5H9NO2S	147.035	J779.596C	17195	6633		C03901	HMDB0059611	Organic compounds	Organic acids and derivatives	Carboxylic acids and derivatives	Amino acids, peptides, and analogues	https://www.genome.jp/dbget-bin/www_bget?cpd:C03901
n-acetylleucine	N-Acetyl-L-leucine	C8H15NO3	173.105	J23.189D	17786	5673	1188-21-2	C02710	HMDB0011756	Organic compounds	Organic acids and derivatives	Carboxylic acids and derivatives	Amino acids, peptides, and analogues	https://www.genome.jp/dbget-bin/www_bget?cpd:C02710
prednisolone	Prednisolone	C21H28O5	360.194	J39.548J	8378	9573	50-24-8	C07369	HMDB0014998	Organic compounds	Lipids and lipid-like molecules	Steroids and steroid derivatives	Hydroxysteroids	https://www.genome.jp/dbget-bin/www_bget?cpd:C07369
3-(methylthio)-1-propene		C4H8S	88.0347				10152-76-8		HMDB0031653	Organic compounds	Organosulfur compounds	Allyl sulfur compounds
5'-deoxyadenosine	5'-Deoxyadenosine	C10H13N5O3	251.102	J103.510J	17319	7603	4754-39-6	C05198	HMDB0001983	Organic compounds	Nucleosides, nucleotides, and analogues	5'-deoxyribonucleosides		https://www.genome.jp/dbget-bin/www_bget?cpd:C05198
lipoxin b4	Lipoxin B4	C20H32O5	352.225	J304.437H	6499	8551	98049-69-5	C06315	HMDB0005082	Organic compounds	Lipids and lipid-like molecules	Fatty Acyls	Eicosanoids	https://www.genome.jp/dbget-bin/www_bget?cpd:C06315	map00590 Arachidonic acid metabolism;
hydroxyprolyl-valine		C10H18N2O4	230.127						HMDB0028876	Organic compounds	Organic acids and derivatives	Carboxylic acids and derivatives	Amino acids, peptides, and analogues
fucose 1
maltotriose 2
methylnissolin		C17H16O5	300.1				73340-41-7		HMDB0034008	Organic compounds	Phenylpropanoids and polyketides	Isoflavonoids	Furanoisoflavonoids
pregnanetriol		C21H36O3	336.266				27178-64-9		HMDB0006070	Organic compounds	Lipids and lipid-like molecules	Steroids and steroid derivatives	Pregnane steroids
dodecanol	1-Dodecanol	C12H26O	186.198	J1.505I	28878	5335	112-53-8	C02277	HMDB0011626	Organic compounds	Lipids and lipid-like molecules	Fatty Acyls	Fatty alcohols	https://www.genome.jp/dbget-bin/www_bget?cpd:C02277
ganoderol a		C30H46O2	438.35				104700-97-2		HMDB0035728	Organic compounds	Lipids and lipid-like molecules	Prenol lipids	Triterpenoids
3-hydroxybenzyl alcohol	3-Hydroxybenzyl alcohol	C7H8O2	124.052	J1.672A	17069	6192	620-24-6	C03351	HMDB0059712	Organic compounds	Benzenoids	Benzene and substituted derivatives	Benzyl alcohols	https://www.genome.jp/dbget-bin/www_bget?cpd:C03351	map00623 Toluene degradation;map01120 Microbial metabolism in diverse environments;map01220 Degradation of aromatic compounds;
pantothenic acid	Pantothenate	C9H17NO5	219.111	J4.242K	46905	4121	79-83-4	C00864	HMDB0000210	Organic compounds	Organooxygen compounds	Alcohols and polyols	Polyols	https://www.genome.jp/dbget-bin/www_bget?cpd:C00864	map00410 beta-Alanine metabolism;map00770 Pantothenate and CoA biosynthesis;map01100 Metabolic pathways;map01110 Biosynthesis of secondary metabolites;map04977 Vitamin digestion and absorption;
cohibin b		C35H64O4	548.48				189508-32-5		HMDB0031169	Organic compounds	Lipids and lipid-like molecules	Fatty Acyls	Fatty alcohols
4-o-alpha-d-galactopyranuronosyl-d-galacturonic acid	Digalacturonate	C12H18O13	370.075	J506.523B	33809	5333	5894-59-7	C02273	HMDB0039721	Organic compounds	Organic oxygen compounds	Organooxygen compounds	Carbohydrates and carbohydrate conjugates	https://www.genome.jp/dbget-bin/www_bget?cpd:C02273	map00040 Pentose and glucuronate interconversions;map01100 Metabolic pathways;map02010 ABC transporters;
vulgarole		C12H20O3	212.141				61586-52-5		HMDB0035085	Organic compounds	Lipids and lipid-like molecules	Prenol lipids	Monoterpenoids
macaridine		C13H13NO2	215.095						HMDB0039455	Organic compounds	Organoheterocyclic compounds	Pyridines and derivatives	Hydropyridines
pc(18:1(11z)/14:0)		C40H78NO8P	731.547		89680				HMDB0008064
pc-m6		C27H35NO3	421.262				133613-76-0		HMDB0038568	Organic compounds	Organoheterocyclic compounds	Naphthopyrans
dimethyl 3-methoxy-4-oxo-5-(8,11,14-pentadecatrienyl)-2-hexenedioate		C24H36O6	420.251						HMDB0032099	Organic compounds	Organic acids and derivatives	Keto acids and derivatives	Beta-keto acids and derivatives
porphobilinogen	Porphobilinogen	C10H14N2O4	226.095	J6.026G	17381	4184	487-90-1	C00931	HMDB0000245	Organic compounds	Organic nitrogen compounds	Organonitrogen compounds	Amines	https://www.genome.jp/dbget-bin/www_bget?cpd:C00931	map00860 Porphyrin and chlorophyll metabolism;map01100 Metabolic pathways;map01110 Biosynthesis of secondary metabolites;map01120 Microbial metabolism in diverse environments;
pe(18:3(9z,12z,15z)/p-18:1(11z))		C41H74NO7P	723.52						HMDB0009182	Organic compounds	Lipids and lipid-like molecules	Glycerophospholipids	Glycerophosphoethanolamines
3-dehydrocarnitine	3-Dehydrocarnitine	C7H13NO3	159.09	J794.316D	57885	5616	10457-99-5	C02636	HMDB0012154	Organic compounds	Organic acids and derivatives	Keto acids and derivatives	Short-chain keto acids and derivatives	https://www.genome.jp/dbget-bin/www_bget?cpd:C02636
pc(24:1(15z)/14:1(9z))		C46H88NO8P	813.625						HMDB0008789	Organic compounds	Lipids and lipid-like molecules	Glycerophospholipids	Glycerophosphocholines
5-acetyl-2,4-dimethyloxazole		C7H9NO2	139.063				23012-25-1		HMDB0038174	Organic compounds	Organoheterocyclic compounds	Azoles	Oxazoles
tyramine	Tyramine	C8H11NO	137.084	J4.123H	15760	3766	51-67-2	C00483	HMDB0000306	Organic compounds	Benzenoids	Benzene and substituted derivatives	Phenethylamines	https://www.genome.jp/dbget-bin/www_bget?cpd:C00483	map00350 Tyrosine metabolism;map00680 Methane metabolism;map00950 Isoquinoline alkaloid biosynthesis;map01060 Biosynthesis of plant secondary metabolites;map01063 Biosynthesis of alkaloids derived from shikimate pathway;map01100 Metabolic pathways;map01110 Biosynthesis of secondary metabolites;map04080 Neuroactive ligand-receptor interaction;map04974 Protein digestion and absorption;
pc(18:2(9z,12z)/p-18:1(11z))		C44H82NO7P	767.583		89542				HMDB0008161	Organic compounds	Lipids and lipid-like molecules	Glycerophospholipids	Glycerophosphocholines
sedoheptulose	Sedoheptulose	C7H14O7	210.074	J14.590D	130460	5162	3019-74-7	C02076	HMDB0003219	Organic compounds	Organic oxygen compounds	Organooxygen compounds	Carbohydrates and carbohydrate conjugates	https://www.genome.jp/dbget-bin/www_bget?cpd:C02076	map00710 Carbon fixation in photosynthetic organisms;map01100 Metabolic pathways;
seryltryptophan		C14H17N3O4	291.122						HMDB0029050	Organic compounds	Organic acids and derivatives	Carboxylic acids and derivatives	Amino acids, peptides, and analogues
ethyl 2-mercaptopropionate		C5H10O2S	134.04				103616-07-5		HMDB0031521	Organic compounds	Organic acids and derivatives	Carboxylic acids and derivatives	Carboxylic acid derivatives
glutaminyllysine		C11H22N4O4	274.164				45234-03-5		HMDB0028802	Organic compounds	Organic acids and derivatives	Carboxylic acids and derivatives	Amino acids, peptides, and analogues
glyceollin iii	Glyceollin III	C20H18O5	338.115	J193.294B	52086	17396503	61080-23-7	C15511	HMDB0034041	Organic compounds	Phenylpropanoids and polyketides	Isoflavonoids	Furanoisoflavonoids	https://www.genome.jp/dbget-bin/www_bget?cpd:C15511	map00943 Isoflavonoid biosynthesis;
2-amino-1,7,9-trimethylimidazo[4,5-g]quinoxaline		C12H13N5	227.117						HMDB0040300	Organic compounds	Organoheterocyclic compounds	Diazanaphthalenes	Benzodiazines
phenobarbital	Phenobarbital	C12H12N2O3	232.085	J4.499G	8069	9638	1950-06-06	C07434	HMDB0015305	Organic compounds	Organoheterocyclic compounds	Diazines	Pyrimidines and pyrimidine derivatives	https://www.genome.jp/dbget-bin/www_bget?cpd:C07434
nb-tricosanoyltryptamine		C33H56N2O	496.439				152766-93-3		HMDB0040818	Organic compounds	Organoheterocyclic compounds	Indoles and derivatives	Indoles
aminomalonic acid	Aminomalonate	C3H5NO4	119.022	J556H	17475	4129	1068-84-4	C00872	HMDB0001147	Organic compounds	Organic acids and derivatives	Carboxylic acids and derivatives	Amino acids, peptides, and analogues	https://www.genome.jp/dbget-bin/www_bget?cpd:C00872
isoleucyl-alanine		C9H18N2O3	202.132						HMDB0028900	Organic compounds	Organic acids and derivatives	Carboxylic acids and derivatives	Amino acids, peptides, and analogues
2-pyrrolidineacetic acid		C6H11NO2	129.079						HMDB0029444	Organic compounds	Organoheterocyclic compounds	Pyrrolidines
5-aminopentanal	5-Aminopentanal	C5H11NO	101.084	J492.786I		582845		C12455	HMDB0012815	Organic compounds	Organic oxygen compounds	Organooxygen compounds	Carbonyl compounds	https://www.genome.jp/dbget-bin/www_bget?cpd:C12455	map00310 Lysine degradation;map00960 Tropane, piperidine and pyridine alkaloid biosynthesis;map01100 Metabolic pathways;map01110 Biosynthesis of secondary metabolites;map01120 Microbial metabolism in diverse environments;
camelledionol		C29H44O3	440.329				81426-90-6		HMDB0035730	Organic compounds	Lipids and lipid-like molecules	Prenol lipids	Triterpenoids
pc(18:3(6z,9z,12z)/18:0)		C44H82NO8P	783.578		89548				HMDB0008168
arachidonic acid	Arachidonate	C20H32O2	304.24	J12.228I	15843	3519	506-32-1	C00219	HMDB0001043	Organic compounds	Lipids and lipid-like molecules	Fatty Acyls	Fatty acids and conjugates	https://www.genome.jp/dbget-bin/www_bget?cpd:C00219	map00590 Arachidonic acid metabolism;map00591 Linoleic acid metabolism;map01040 Biosynthesis of unsaturated fatty acids;map01100 Metabolic pathways;map04216 Ferroptosis;map04217 Necroptosis;map04270 Vascular smooth muscle contraction;map04611 Platelet activation;map04664 Fc epsilon RI signaling pathway;map04666 Fc gamma R-mediated phagocytosis;map04723 Retrograde endocannabinoid signaling;map0472…
3-hydroxymethylglutaric acid	3-Hydroxy-3-methylglutarate	C6H10O5	162.053	J6.212J	16831	6518	503-49-1	C03761	HMDB0000355	Organic compounds	Lipids and lipid-like molecules	Fatty Acyls	Fatty acids and conjugates	https://www.genome.jp/dbget-bin/www_bget?cpd:C03761
(2s,4r)-4-(9h-pyrido[3,4-b]indol-1-yl)-1,2,4-butanetriol		C15H16N2O3	272.116				220345-69-7		HMDB0035191	Organic compounds	Alkaloids and derivatives	Harmala alkaloids
5,7-dihydroxy-2-(4-hydroxyphenyl)-6,8-dimethyl-3,4-dihydro-2h-1-benzopyran-4-one		C17H16O5	300.1						HMDB0130571	Organic compounds	Phenylpropanoids and polyketides	Flavonoids	Flavans
2-acetyl-1-alkyl-sn-glycero-3-phosphocholine
lysopc(16:0)	1-Acyl-sn-glycero-3-phosphocholine	C24H50NO7P	495.332		72998	6900		C04230	HMDB0010382	Organic compounds	Lipids and lipid-like molecules	Glycerophospholipids	Glycerophosphocholines	https://www.genome.jp/dbget-bin/www_bget?cpd:C04230	map00564 Glycerophospholipid metabolism;map05231 Choline metabolism in cancer;
pc(18:2(9z,12z)/18:0)		C44H84NO8P	785.593		86112				HMDB0008135	Organic compounds	Lipids and lipid-like molecules	Glycerophospholipids	Glycerophosphocholines
pc(20:1(11z)/14:0)		C42H82NO8P	759.578		89399				HMDB0008295	Organic compounds	Lipids and lipid-like molecules	Glycerophospholipids	Glycerophosphocholines
formiminoglutamic acid	N-Formimino-L-glutamate	C6H10N2O4	174.064	J193.205E	7274	3728	816-90-0	C00439	HMDB0000854	Organic compounds	Organic acids and derivatives	Carboxylic acids and derivatives	Amino acids, peptides, and analogues	https://www.genome.jp/dbget-bin/www_bget?cpd:C00439	map00340 Histidine metabolism;map01100 Metabolic pathways;
2-phenylethyl beta-d-glucopyranoside		C14H20O6	284.126				18997-54-1		HMDB0029819	Organic compounds	Organic oxygen compounds	Organooxygen compounds	Carbohydrates and carbohydrate conjugates
d-glucurono-6,3-lactone	D-Glucuronolactone	C6H8O6	176.032	J3.805I	18268	5641	32449-92-6	C02670	HMDB0006355	Organic compounds	Organoheterocyclic compounds	Furofurans	Isosorbides	https://www.genome.jp/dbget-bin/www_bget?cpd:C02670	map00053 Ascorbate and aldarate metabolism;map01100 Metabolic pathways;
pc(18:3(6z,9z,12z)/18:1(11z))		C44H80NO8P	781.562		89547				HMDB0008169
dihydrocapsaicin	Dihydrocapsaicin	C18H29NO3	307.215	J126.282C	46932	96023439	19408-84-5	C16952	HMDB0038457	Organic compounds	Benzenoids	Benzene and substituted derivatives	Phenols and derivatives	https://www.genome.jp/dbget-bin/www_bget?cpd:C16952
d-malic acid	(R)-Malate	C4H6O5	134.022	J14.674I	30796	3780	636-61-3	C00497	HMDB0031518	Organic compounds	Lipids and lipid-like molecules	Fatty Acyls	Fatty acids and conjugates	https://www.genome.jp/dbget-bin/www_bget?cpd:C00497	map00650 Butanoate metabolism;map01100 Metabolic pathways;
bismurrayaquinone a		C26H16N2O4	420.111				155519-86-1		HMDB0040774	Organic compounds	Organoheterocyclic compounds	Indoles and derivatives	Carbazoles
histidinal		C6H9N3O	139.075				23784-15-8		HMDB0012234	Organic compounds	Organic nitrogen compounds	Organonitrogen compounds	Amines
pc(20:2(11z,14z)/14:0)		C42H80NO8P	757.562		89095				HMDB0008328	Organic compounds	Lipids and lipid-like molecules	Glycerophospholipids	Glycerophosphocholines
pc(18:1(9z)/18:0)		C44H86NO8P	787.609		76073				HMDB0008102	Organic compounds	Lipids and lipid-like molecules	Glycerophospholipids	Glycerophosphocholines
(2'e,4'z,7'z,8e)-colnelenic acid	Colnelenic acid	C18H28O3	292.204	J825.434F	60959	47205628	52591-16-9	C16320	HMDB0030996	Organic compounds	Lipids and lipid-like molecules	Fatty Acyls	Fatty acids and conjugates	https://www.genome.jp/dbget-bin/www_bget?cpd:C16320	map00592 alpha-Linolenic acid metabolism;map01110 Biosynthesis of secondary metabolites;
3-amino-2-piperidone		C5H10N2O	114.079		76341		1892-22-4		HMDB0000323	Organic compounds	Organic acids and derivatives	Carboxylic acids and derivatives	Amino acids, peptides, and analogues
aldehydo-d-xylose	D-Xylose	C5H10O5	150.053	J2.806A	53455	3481		C00181	HMDB0060254	Organic compounds	Organic oxygen compounds	Organooxygen compounds	Carbohydrates and carbohydrate conjugates	https://www.genome.jp/dbget-bin/www_bget?cpd:C00181	map00040 Pentose and glucuronate interconversions;map00520 Amino sugar and nucleotide sugar metabolism;map01100 Metabolic pathways;map02010 ABC transporters;
pc(16:1(9z)/p-18:1(11z))	Phosphatidylcholine	C42H80NO7P	741.567		89648	3457		C00157	HMDB0008029					https://www.genome.jp/dbget-bin/www_bget?cpd:C00157	map00564 Glycerophospholipid metabolism;map00590 Arachidonic acid metabolism;map00591 Linoleic acid metabolism;map00592 alpha-Linolenic acid metabolism;map01100 Metabolic pathways;map01110 Biosynthesis of secondary metabolites;map04723 Retrograde endocannabinoid signaling;map05231 Choline metabolism in cancer;
2-methyl-1,3-cyclohexadiene		C7H10	94.0783				1489-57-2		HMDB0032395	Organic compounds	Hydrocarbons	Olefins	Cyclic olefins
1-monopalmitin		C19H38O4	330.277		75542		32899-41-5		HMDB0011564	Organic compounds	Lipids and lipid-like molecules	Glycerolipids	Monoradylglycerols
dioctyl phthalate	Dioctyl phthalate	C24H38O4	390.277					C03690						http://www.genome.jp/dbget-bin/www_bget?cpd:C03690
torachrysone 8-(6-oxalylglucoside)		C22H24O12	480.127				64078-76-8		HMDB0039135	Organic compounds	Organic oxygen compounds	Organooxygen compounds	Carbohydrates and carbohydrate conjugates
(e,e)-4,4''-bi(n-4-hydroxycinnamoylserotonin)		C38H34N4O6	642.248				175702-01-9		HMDB0041431	Organic compounds	Organoheterocyclic compounds	Indoles and derivatives	Tryptamines and derivatives
pyridoxamine	Pyridoxamine	C8H12N2O2	168.09	J3.891A	16410	3816	85-87-0	C00534	HMDB0001431	Organic compounds	Organoheterocyclic compounds	Pyridines and derivatives	Pyridoxamines	https://www.genome.jp/dbget-bin/www_bget?cpd:C00534	map00750 Vitamin B6 metabolism;map01100 Metabolic pathways;map01120 Microbial metabolism in diverse environments;map04977 Vitamin digestion and absorption;
stigmasterol	Stigmasterol	C29H48O	412.371	J4.635C	28824	7804	83-48-7	C05442	HMDB0000937	Organic compounds	Lipids and lipid-like molecules	Steroids and steroid derivatives	Stigmastanes and derivatives	https://www.genome.jp/dbget-bin/www_bget?cpd:C05442	map00100 Steroid biosynthesis;map01060 Biosynthesis of plant secondary metabolites;map01062 Biosynthesis of terpenoids and steroids;map01110 Biosynthesis of secondary metabolites;
6-trans-leukotriene b4		C20H32O4	336.23		63981		71652-82-9		HMDB0005087	Organic compounds	Lipids and lipid-like molecules	Fatty Acyls	Eicosanoids
gallic acid	Gallate	C7H6O5	170.022	J7.408J	30778	4609	149-91-7	C01424	HMDB0005807	Organic compounds	Benzenoids	Benzene and substituted derivatives	Benzoic acids and derivatives	https://www.genome.jp/dbget-bin/www_bget?cpd:C01424	map00627 Aminobenzoate degradation;map01061 Biosynthesis of phenylpropanoids;map01120 Microbial metabolism in diverse environments;
indoleacetic acid	Indole-3-acetate	C10H9NO2	175.063	J5.156J	16411	4205	87-51-4	C00954	HMDB0000197	Organic compounds	Organoheterocyclic compounds	Indoles and derivatives	Indolyl carboxylic acids and derivatives	https://www.genome.jp/dbget-bin/www_bget?cpd:C00954	map00380 Tryptophan metabolism;map01070 Biosynthesis of plant hormones;map01100 Metabolic pathways;map04075 Plant hormone signal transduction;
tetradecanedioic acid	Isofenphos	C14H26O4	258.183	J19.923K	76308	13185	821-38-5	C11002	HMDB0000872	Organic compounds	Lipids and lipid-like molecules	Fatty Acyls	Fatty acids and conjugates	https://www.genome.jp/dbget-bin/www_bget?cpd:C11002
gentiobiose 1
uridine 1
hexacosanoyl carnitine		C33H65NO4	539.491						HMDB0006347	Organic compounds	Lipids and lipid-like molecules	Fatty Acyls	Fatty acid esters
[7]-paradol		C18H28O3	292.204				53172-04-6		HMDB0040806	Organic compounds	Benzenoids	Phenols	Methoxyphenols
(r)-2-hydroxysterculic acid		C19H34O3	310.251				14602-38-1		HMDB0031060	Organic compounds	Lipids and lipid-like molecules	Fatty Acyls	Fatty alcohols
pc(18:1(11z)/p-16:0)		C42H82NO7P	743.583		89702				HMDB0008093	Organic compounds	Lipids and lipid-like molecules	Glycerophospholipids	Glycerophosphocholines
3-epidemissidine		C27H45NO	399.35				78513-80-1		HMDB0032023	Organic compounds	Lipids and lipid-like molecules	Steroids and steroid derivatives	Steroidal alkaloids
pc(20:1(11z)/15:0)		C43H84NO8P	773.593						HMDB0008297	Organic compounds	Lipids and lipid-like molecules	Glycerophospholipids	Glycerophosphocholines
pc(15:0/p-16:0)	Phosphatidylcholine	C39H78NO7P	703.552			3457		C00157	HMDB0007961	Organic compounds	Lipids and lipid-like molecules	Glycerophospholipids	Glycerophosphocholines	https://www.genome.jp/dbget-bin/www_bget?cpd:C00157	map00564 Glycerophospholipid metabolism;map00590 Arachidonic acid metabolism;map00591 Linoleic acid metabolism;map00592 alpha-Linolenic acid metabolism;map01100 Metabolic pathways;map01110 Biosynthesis of secondary metabolites;map04723 Retrograde endocannabinoid signaling;map05231 Choline metabolism in cancer;
2-azetidinecarboxylic acid
linamarin	Linamarin	C10H17NO6	247.106	J6.462I	16441	4749	554-35-8	C01594	HMDB0033699	Organic compounds	Organic oxygen compounds	Organooxygen compounds	Carbohydrates and carbohydrate conjugates	https://www.genome.jp/dbget-bin/www_bget?cpd:C01594	map00460 Cyanoamino acid metabolism;map01100 Metabolic pathways;map01110 Biosynthesis of secondary metabolites;
alpha-hydroxyisobutyric acid		C4H8O3	104.047		50129		594-61-6		HMDB0000729	Organic compounds	Organic acids and derivatives	Hydroxy acids and derivatives	Alpha hydroxy acids and derivatives
lysopc(18:1(9z))	1-Acyl-sn-glycero-3-phosphocholine	C26H52NO7P	521.348		28610	6900	3542-29-8	C04230	HMDB0002815	Organic compounds	Lipids and lipid-like molecules	Glycerophospholipids	Glycerophosphocholines	https://www.genome.jp/dbget-bin/www_bget?cpd:C04230	map00564 Glycerophospholipid metabolism;map05231 Choline metabolism in cancer;
phenylalanine 2
ascorbic acid	Monodehydroascorbate	C6H8O6	176.032		29073	4283	50-81-7	C01041	HMDB0000044	Organic compounds	Organoheterocyclic compounds	Dihydrofurans	Furanones	https://www.genome.jp/dbget-bin/www_bget?cpd:C01041	map00053 Ascorbate and aldarate metabolism;map01100 Metabolic pathways;
ophthalmic acid		C11H19N3O6	289.127		84058		495-27-2		HMDB0005765	Organic compounds	Organic acids and derivatives	Carboxylic acids and derivatives	Amino acids, peptides, and analogues
citraconic acid	2-Methylmaleate	C5H6O4	130.027	J6.106I	17626	5291	498-23-7	C02226	HMDB0000634	Organic compounds	Lipids and lipid-like molecules	Fatty Acyls	Fatty acids and conjugates	https://www.genome.jp/dbget-bin/www_bget?cpd:C02226	map00290 Valine, leucine and isoleucine biosynthesis;map00660 C5-Branched dibasic acid metabolism;map01100 Metabolic pathways;map01210 2-Oxocarboxylic acid metabolism;
3-sulfinato-l-alaninate	3-Sulfino-L-alanine	C3H7NO4S	153.01	J36.785K	16345	3881		C00606	HMDB0060179	Organic compounds	Organic acids and derivatives	Carboxylic acids and derivatives	Amino acids, peptides, and analogues	https://www.genome.jp/dbget-bin/www_bget?cpd:C00606	map00270 Cysteine and methionine metabolism;map00430 Taurine and hypotaurine metabolism;map01100 Metabolic pathways;
lettucenin a		C15H12O3	240.079				97915-46-3		HMDB0036738	Organic compounds	Lipids and lipid-like molecules	Prenol lipids	Terpene lactones
l-3-phenyllactic acid	Phenyllactate	C9H10O3	166.063	J70.490C	32978	7930	20312-36-1	C05607	HMDB0000748	Organic compounds	Phenylpropanoids and polyketides	Phenylpropanoic acids		https://www.genome.jp/dbget-bin/www_bget?cpd:C05607	map00360 Phenylalanine metabolism;map00960 Tropane, piperidine and pyridine alkaloid biosynthesis;map01064 Biosynthesis of alkaloids derived from ornithine, lysine and nicotinic acid;map01100 Metabolic pathways;
3-carboxy-4-methyl-5-propyl-2-furanpropionic acid		C12H16O5	240.1		41254		86879-39-2		HMDB0061112	Organic compounds	Lipids and lipid-like molecules	Fatty Acyls	Fatty acids and conjugates
n-palmitoylsphingosine		C34H67NO3	537.512				24696-26-2		HMDB0000790	Organic compounds	Lipids and lipid-like molecules	Sphingolipids	Ceramides
histidinyl-proline		C11H16N4O3	252.122						HMDB0028893	Organic compounds	Organic acids and derivatives	Carboxylic acids and derivatives	Amino acids, peptides, and analogues
xanthoxylin	Xanthoxylin	C10H12O4	196.074	J4.315J	562352	12909	90-24-4	C10726	HMDB0029645	Organic compounds	Organic oxygen compounds	Organooxygen compounds	Carbonyl compounds	https://www.genome.jp/dbget-bin/www_bget?cpd:C10726
lysopc(18:2(9z,12z))		C26H50NO7P	519.332		28733				HMDB0010386	Organic compounds	Lipids and lipid-like molecules	Glycerophospholipids	Glycerophosphocholines
capryloylglycine		C10H19NO3	201.136		74099		14246-53-8		HMDB0000832	Organic compounds	Organic acids and derivatives	Carboxylic acids and derivatives	Amino acids, peptides, and analogues
pc(18:2(9z,12z)/15:0)		C41H78NO8P	743.547						HMDB0008132	Organic compounds	Lipids and lipid-like molecules	Glycerophospholipids	Glycerophosphocholines
pe(18:3(6z,9z,12z)/15:0)		C38H70NO8P	699.484						HMDB0009120	Organic compounds	Lipids and lipid-like molecules	Glycerophospholipids	Glycerophosphoethanolamines
2',4-dihydroxy-4',6'-dimethoxychalcone		C17H16O5	300.1		518539		37308-75-1		HMDB0030875	Organic compounds	Phenylpropanoids and polyketides	Linear 1,3-diarylpropanoids	Chalcones and dihydrochalcones
6-phosphogluconic acid	6-Phospho-D-gluconate	C6H13O10P	276.025	J1.343.743B	48928	3638	921-62-0	C00345	HMDB0001316	Organic compounds	Organic oxygen compounds	Organooxygen compounds	Carbohydrates and carbohydrate conjugates	https://www.genome.jp/dbget-bin/www_bget?cpd:C00345	map00030 Pentose phosphate pathway;map01100 Metabolic pathways;map01110 Biosynthesis of secondary metabolites;map01120 Microbial metabolism in diverse environments;map01200 Carbon metabolism;
aflatoxin g	Aflatoxin G1	C17H12O7	328.058	J9.339D		96023279	1165-39-5	C16755	HMDB0030474	Organic compounds	Phenylpropanoids and polyketides	Coumarins and derivatives	Furanocoumarins	https://www.genome.jp/dbget-bin/www_bget?cpd:C16755	map00254 Aflatoxin biosynthesis;map01110 Biosynthesis of secondary metabolites;
pc(20:3(8z,11z,14z)/14:0)		C42H78NO8P	755.547		89184				HMDB0008394	Organic compounds	Lipids and lipid-like molecules	Glycerophospholipids	Glycerophosphocholines
1-methoxy-4-[5-(4-methoxyphenoxy)-3-penten-1-ynyl]benzene		C19H18O3	294.126				166762-96-5		HMDB0041305	Organic compounds	Benzenoids	Phenol ethers	Anisoles
linoelaidic acid		C18H32O2	280.24		75108		506-21-8		HMDB0006270	Organic compounds	Lipids and lipid-like molecules	Fatty Acyls	Lineolic acids and derivatives
benzene-1,2,4-triol		C6H6O3	126.032						HMDB0124831	Organic compounds	Benzenoids	Benzene and substituted derivatives	Phenols and derivatives
lysopa(16:0/0:0)	1-Palmitoylglycerol 3-phosphate	C19H39O7P	410.243	J225.505G	64023	6739		C04036	HMDB0007853	Organic compounds	Lipids and lipid-like molecules	Glycerophospholipids	Glycerophosphates	https://www.genome.jp/dbget-bin/www_bget?cpd:C04036
2'-hydroxynicotine		C10H14N2O	178.111				1824020-12-3		HMDB0001329	Organic compounds	Organoheterocyclic compounds	Pyridines and derivatives	Pyrrolidinylpyridines
homocarnosine	Homocarnosine	C10H16N4O3	240.122	J14.557B	85981	4140	3650-73-5	C00884	HMDB0000745	Organic compounds	Organic acids and derivatives	Peptidomimetics	Hybrid peptides	https://www.genome.jp/dbget-bin/www_bget?cpd:C00884	map00330 Arginine and proline metabolism;map01100 Metabolic pathways;
pe(p-18:1(11z)/18:4(6z,9z,12z,15z))		C41H72NO7P	721.505						HMDB0011412	Organic compounds	Lipids and lipid-like molecules	Glycerophospholipids	Glycerophosphoethanolamines
2'-deoxyadenosine	Deoxyadenosine	C10H13N5O3	251.102	J80.042B	17256	3839	958-09-8	C00559	HMDB0000101	Organic compounds	Nucleosides, nucleotides, and analogues	Purine nucleosides	Purine 2'-deoxyribonucleosides	https://www.genome.jp/dbget-bin/www_bget?cpd:C00559	map00230 Purine metabolism;map01100 Metabolic pathways;map02010 ABC transporters;
pa(18:2(9z,12z)/18:2(9z,12z))		C39H69O8P	696.473						HMDB0114954	Organic compounds	Lipids and lipid-like molecules	Glycerophospholipids	Glycerophosphates
linoleamide		C18H33NO	279.256		82984		3072-13-7		HMDB0062656	Organic compounds	Lipids and lipid-like molecules	Fatty Acyls	Fatty amides
methyl octadecanoate		C19H38O2	298.287				112-61-8		HMDB0034154	Organic compounds	Lipids and lipid-like molecules	Fatty Acyls	Fatty acid esters
linoleic acid methyl ester		C19H34O2	294.256		69080		112-63-0		HMDB0034381	Organic compounds	Lipids and lipid-like molecules	Fatty Acyls	Lineolic acids and derivatives
2-dodecanone	12-(2,3-Dihydroxycyclopentyl)-2-dodecanone	C12H24O	184.183	J2.791.494B		17395993	6175-49-1	C14996	HMDB0031019	Organic compounds	Organic oxygen compounds	Organooxygen compounds	Carbonyl compounds	https://www.genome.jp/dbget-bin/www_bget?cpd:C14996
4-dodecylbenzenesulfonic acid		C18H30O3S	326.192						HMDB0059915	Organic compounds	Benzenoids	Benzene and substituted derivatives	Benzenesulfonic acids and derivatives
muricatacin		C17H32O3	284.235				134698-86-5		HMDB0038685
d-arabitol	D-Arabitol	C5H12O5	152.068	J12.591A	18333	5013	488-82-4	C01904	HMDB0000568	Organic compounds	Organic oxygen compounds	Organooxygen compounds	Carbohydrates and carbohydrate conjugates	https://www.genome.jp/dbget-bin/www_bget?cpd:C01904	map00040 Pentose and glucuronate interconversions;map01100 Metabolic pathways;
pe(20:2(11z,14z)/14:0)		C39H74NO8P	715.515						HMDB0009283	Organic compounds	Lipids and lipid-like molecules	Glycerophospholipids	Glycerophosphoethanolamines
epicatechin	(-)-Epicatechin	C15H14O6	290.079	J21.603H	90	11915	490-46-0	C09727	HMDB0001871	Organic compounds	Phenylpropanoids and polyketides	Flavonoids	Flavans	https://www.genome.jp/dbget-bin/www_bget?cpd:C09727	map00941 Flavonoid biosynthesis;map01061 Biosynthesis of phenylpropanoids;map01100 Metabolic pathways;map01110 Biosynthesis of secondary metabolites;
4-oxo-2-nonenal		C9H14O2	154.099		58972				HMDB0060285	Organic compounds	Organic oxygen compounds	Organooxygen compounds	Carbonyl compounds
l-allothreonine	L-Allothreonine	C4H9NO3	119.058	J1.327G	28718	7864	24830-94-2	C05519	HMDB0004041	Organic compounds	Organic acids and derivatives	Carboxylic acids and derivatives	Amino acids, peptides, and analogues	https://www.genome.jp/dbget-bin/www_bget?cpd:C05519	map00260 Glycine, serine and threonine metabolism;map01100 Metabolic pathways;
rhapontigenin		C15H14O4	258.089				500-65-2		HMDB0031842	Organic compounds	Phenylpropanoids and polyketides	Stilbenes
glutamic acid	L-Glutamate	C5H9NO4	147.053	J9.171E	16015	3327	56-86-0	C00025	HMDB0000148	Organic compounds	Organic acids and derivatives	Carboxylic acids and derivatives	Amino acids, peptides, and analogues	https://www.genome.jp/dbget-bin/www_bget?cpd:C00025	map00220 Arginine biosynthesis;map00250 Alanine, aspartate and glutamate metabolism;map00330 Arginine and proline metabolism;map00332 Carbapenem biosynthesis;map00340 Histidine metabolism;map00430 Taurine and hypotaurine metabolism;map00471 D-Glutamine and D-glutamate metabolism;map00480 Glutathione metabolism;map00524 Neomycin, kanamycin and gentamicin biosynthesis;map00630 Glyoxylate and dicarb…
pc(18:3(6z,9z,12z)/15:0)		C41H76NO8P	741.531						HMDB0008165	Organic compounds	Lipids and lipid-like molecules	Glycerophospholipids	Glycerophosphocholines
verbasoside		C20H30O12	462.174				61548-34-3		HMDB0039233	Organic compounds	Organic oxygen compounds	Organooxygen compounds	Carbohydrates and carbohydrate conjugates
cer(d18:0/16:0)		C34H69NO3	539.528		67042				HMDB0011760	Organic compounds	Lipids and lipid-like molecules	Sphingolipids	Ceramides
l-cyclo(alanylglycyl)		C5H8N2O2	128.059				4526-77-6		HMDB0031547	Organic compounds	Organoheterocyclic compounds	Diazinanes	Piperazines
progesterone	Progesterone	C21H30O2	314.225	J2.329I	17026	3700	57-83-0	C00410	HMDB0001830	Organic compounds	Lipids and lipid-like molecules	Steroids and steroid derivatives	Pregnane steroids	https://www.genome.jp/dbget-bin/www_bget?cpd:C00410	map00140 Steroid hormone biosynthesis;map01100 Metabolic pathways;map04114 Oocyte meiosis;map04913 Ovarian steroidogenesis;map04914 Progesterone-mediated oocyte maturation;map04917 Prolactin signaling pathway;map04925 Aldosterone synthesis and secretion;map04927 Cortisol synthesis and secretion;map04934 Cushing syndrome;map05200 Pathways in cancer;map05215 Prostate cancer;map05224 Breast cancer;m…
catechol	Catechol	C6H6O2	110.037	J2.921A	18135	17396563	120-80-9	C15571	HMDB0000957	Organic compounds	Benzenoids	Phenols	Benzenediols	https://www.genome.jp/dbget-bin/www_bget?cpd:C15571
emodin	Emodin	C15H10O5	270.053	J6.587K	42223	12529	518-82-1	C10343	HMDB0035214	Organic compounds	Benzenoids	Anthracenes	Anthraquinones	https://www.genome.jp/dbget-bin/www_bget?cpd:C10343
succinic anhydride	Succinic anhydride	C4H4O3	100.016		36595	124490196	108-30-5	C19524	HMDB0032523	Organic compounds	Organoheterocyclic compounds	Oxolanes		https://www.genome.jp/dbget-bin/www_bget?cpd:C19524
fumonisin b1		C34H59NO15	721.388		38221		116355-83-0		HMDB0034702	Organic compounds	Organic acids and derivatives	Carboxylic acids and derivatives	Fumonisins
lignoceric acid	Tetracosanoic acid	C24H48O2	368.365	J11.350F	28866	10518	557-59-5	C08320	HMDB0002003	Organic compounds	Lipids and lipid-like molecules	Fatty Acyls	Fatty acids and conjugates	https://www.genome.jp/dbget-bin/www_bget?cpd:C08320	map01040 Biosynthesis of unsaturated fatty acids;
4-hydroxyphenylacetic acid	4-Hydroxyphenylacetic acid	C8H8O3	152.047					C00642	HMDB00020	Organic compounds	Benzenoids	Phenols	1-hydroxy-2-unsubstituted benzenoids	http://www.genome.jp/dbget-bin/www_bget?cpd:C00642	map00350 Tyrosine metabolism;map00360 Phenylalanine metabolism;map01100 Metabolic pathways;map01120 Microbial metabolism in diverse environments;map01220 Degradation of aromatic compounds;
l-n-(1h-indol-3-ylacetyl)glutamic acid		C15H16N2O5	304.106				57105-48-3		HMDB0038665	Organic compounds	Organic acids and derivatives	Carboxylic acids and derivatives	Amino acids, peptides, and analogues
3-beta-hydroxy-4-beta-methyl-5-alpha-cholest-7-ene-4-alpha-carbaldehyde		C29H48O2	428.365						HMDB0059643	Organic compounds	Lipids and lipid-like molecules	Steroids and steroid derivatives	Cholestane steroids
n-acetyl-d-glucosamine 6-phosphate	N-Acetyl-D-glucosamine 6-phosphate	C8H16NO9P	301.056	J1.734.828K	15784	3650	18191-20-3	C00357	HMDB0001062	Organic compounds	Organic oxygen compounds	Organooxygen compounds	Carbohydrates and carbohydrate conjugates	https://www.genome.jp/dbget-bin/www_bget?cpd:C00357	map00520 Amino sugar and nucleotide sugar metabolism;map01100 Metabolic pathways;map02060 Phosphotransferase system (PTS);
n-methylschinifoline		C16H17NO2	255.126				149998-43-6		HMDB0040381	Organic compounds	Organoheterocyclic compounds	Quinolines and derivatives	Quinolones and derivatives
5-methyl-2,5-di-1-pyrrolidinyl-2-cyclopenten-1-one		C14H22N2O	234.173				97826-64-7		HMDB0039671	Organic compounds	Organoheterocyclic compounds	Pyrrolidines	N-alkylpyrrolidines
pc(15:0/18:2(9z,12z))	Phosphatidylcholine	C41H78NO8P	743.547			3457		C00157	HMDB0007940					https://www.genome.jp/dbget-bin/www_bget?cpd:C00157	map00564 Glycerophospholipid metabolism;map00590 Arachidonic acid metabolism;map00591 Linoleic acid metabolism;map00592 alpha-Linolenic acid metabolism;map01100 Metabolic pathways;map01110 Biosynthesis of secondary metabolites;map04723 Retrograde endocannabinoid signaling;map05231 Choline metabolism in cancer;
sebacic acid	Sebacic acid	C10H18O4	202.121	J10.109E	41865	10475	111-20-6	C08277	HMDB0000792	Organic compounds	Lipids and lipid-like molecules	Fatty Acyls	Fatty acids and conjugates	https://www.genome.jp/dbget-bin/www_bget?cpd:C08277
3-(3-hydroxyphenyl)propionic acid	3-(3-Hydroxyphenyl)propanoic acid	C9H10O3	166.063	J59.910G	1427	13628	621-54-5	C11457	HMDB0000375	Organic compounds	Phenylpropanoids and polyketides	Phenylpropanoic acids		https://www.genome.jp/dbget-bin/www_bget?cpd:C11457	map00360 Phenylalanine metabolism;map01100 Metabolic pathways;map01120 Microbial metabolism in diverse environments;map01220 Degradation of aromatic compounds;
2-isopropylmalic acid	alpha-Isopropylmalate	C7H12O5	176.068	J319.987H	35128	5516	3237-44-3	C02504	HMDB0000402	Organic compounds	Lipids and lipid-like molecules	Fatty Acyls	Fatty acids and conjugates	https://www.genome.jp/dbget-bin/www_bget?cpd:C02504	map00290 Valine, leucine and isoleucine biosynthesis;map00620 Pyruvate metabolism;map01100 Metabolic pathways;map01110 Biosynthesis of secondary metabolites;map01210 2-Oxocarboxylic acid metabolism;map01230 Biosynthesis of amino acids;
galactitol	Galactitol	C6H14O6	182.079	J7.011D	16813	4837	608-66-2	C01697	HMDB0000107	Organic compounds	Organic oxygen compounds	Organooxygen compounds	Carbohydrates and carbohydrate conjugates	https://www.genome.jp/dbget-bin/www_bget?cpd:C01697	map00052 Galactose metabolism;map01100 Metabolic pathways;map02060 Phosphotransferase system (PTS);
glycolic acid	omega-Hydroxy fatty acid	C2H4O3	76.016		17497	6350	79-14-1	C03547	HMDB0000115	Organic compounds	Organic acids and derivatives	Hydroxy acids and derivatives	Alpha hydroxy acids and derivatives	https://www.genome.jp/dbget-bin/www_bget?cpd:C03547	map00071 Fatty acid degradation;
n-acetylputrescine	N-Acetylputrescine	C6H14N2O	130.111	J367.698F	17768	5677	18233-70-0	C02714	HMDB0002064	Organic compounds	Organic acids and derivatives	Carboximidic acids and derivatives	Carboximidic acids	https://www.genome.jp/dbget-bin/www_bget?cpd:C02714	map00330 Arginine and proline metabolism;map01100 Metabolic pathways;
conduritol b epoxide 2
pe(16:0/18:2(9z,12z))		C39H74NO8P	715.515		73008				HMDB0008928	Organic compounds	Lipids and lipid-like molecules	Glycerophospholipids	Glycerophosphoethanolamines
pc(16:1(9z)/p-18:0)	Phosphatidylcholine	C42H82NO7P	743.583		89650	3457		C00157	HMDB0008028					https://www.genome.jp/dbget-bin/www_bget?cpd:C00157	map00564 Glycerophospholipid metabolism;map00590 Arachidonic acid metabolism;map00591 Linoleic acid metabolism;map00592 alpha-Linolenic acid metabolism;map01100 Metabolic pathways;map01110 Biosynthesis of secondary metabolites;map04723 Retrograde endocannabinoid signaling;map05231 Choline metabolism in cancer;
ps(16:0/18:2(9z,12z))		C40H74NO10P	759.505		89823				HMDB0012358	Organic compounds	Lipids and lipid-like molecules	Glycerophospholipids	Glycerophosphoserines
n-acetyl-l-phenylalanine	N-Acetyl-L-phenylalanine	C11H13NO3	207.09	J27.562J	16259	6328	2018-61-3	C03519	HMDB0000512	Organic compounds	Organic acids and derivatives	Carboxylic acids and derivatives	Amino acids, peptides, and analogues	https://www.genome.jp/dbget-bin/www_bget?cpd:C03519	map00360 Phenylalanine metabolism;map01100 Metabolic pathways;
cohibin c		C37H68O4	576.512						HMDB0035397	Organic compounds	Lipids and lipid-like molecules	Fatty Acyls	Fatty alcohols
4-aminohippuric acid		C9H10N2O3	194.069		104011		61-78-9	D06890	HMDB0001867	Organic compounds	Benzenoids	Benzene and substituted derivatives	Benzoic acids and derivatives	https://www.genome.jp/dbget-bin/www_bget?cpd:D06890
l,l-cyclo(leucylprolyl)		C11H18N2O2	210.137				2873-36-1		HMDB0034276	Organic compounds	Organic acids and derivatives	Carboxylic acids and derivatives	Amino acids, peptides, and analogues
cer(d18:0/14:0)		C32H65NO3	511.496		67045				HMDB0011759	Organic compounds	Lipids and lipid-like molecules	Sphingolipids	Ceramides
l-phenylalanyl-l-hydroxyproline		C14H18N2O4	278.127						HMDB0011176	Organic compounds	Organic acids and derivatives	Carboxylic acids and derivatives	Amino acids, peptides, and analogues
montecristin		C37H66O4	574.496				185336-15-6		HMDB0029795	Organic compounds	Lipids and lipid-like molecules	Fatty Acyls	Fatty alcohols
lactapiperanol d		C18H28O5	324.194				243447-94-1		HMDB0033631	Organic compounds	Lipids and lipid-like molecules	Prenol lipids	Diterpenoids
cappariloside a		C16H18N2O6	334.116				229483-41-4		HMDB0034937	Organic compounds	Organic oxygen compounds	Organooxygen compounds	Carbohydrates and carbohydrate conjugates
salsolinol	(-)-Salsolinol	C10H13NO2	179.095	J21.391H	113	11832	27740-96-1	C09642	HMDB0042012	Organic compounds	Organoheterocyclic compounds	Tetrahydroisoquinolines		https://www.genome.jp/dbget-bin/www_bget?cpd:C09642	map01063 Biosynthesis of alkaloids derived from shikimate pathway;
glucose-6-phosphate 1
pc(20:2(11z,14z)/15:0)		C43H82NO8P	771.578						HMDB0008330	Organic compounds	Lipids and lipid-like molecules	Glycerophospholipids	Glycerophosphocholines
pe(18:0/14:0)		C37H74NO8P	691.515						HMDB0008986	Organic compounds	Lipids and lipid-like molecules	Glycerophospholipids	Glycerophosphoethanolamines
6,10,14-trimethyl-5,9,13-pentadecatrien-2-one		C18H30O	262.23				762-29-8		HMDB0034495	Organic compounds	Lipids and lipid-like molecules	Prenol lipids	Diterpenoids
4-hydroxyphenylethanol	4-Hydroxyphenylethanol	C8H10O2	138.068	J68J	1879	8315	501-94-0	C06044	HMDB0004284	Organic compounds	Benzenoids	Phenols	Tyrosols and derivatives	https://www.genome.jp/dbget-bin/www_bget?cpd:C06044	map00350 Tyrosine metabolism;map01100 Metabolic pathways;
methylmalonic acid	Methylmalonate	C4H6O4	118.027	J6.302I	30860	5245	516-05-2	C02170	HMDB0000202	Organic compounds	Organic acids and derivatives	Carboxylic acids and derivatives	Dicarboxylic acids and derivatives	https://www.genome.jp/dbget-bin/www_bget?cpd:C02170	map00240 Pyrimidine metabolism;map00280 Valine, leucine and isoleucine degradation;map00640 Propanoate metabolism;map01100 Metabolic pathways;
homocysteine thiolactone		C4H7NOS	117.025				3622-59-1		HMDB0002287	Organic compounds	Organic acids and derivatives	Carboxylic acids and derivatives	Amino acids, peptides, and analogues
pc(15:0/p-18:1(9z))	Phosphatidylcholine	C41H80NO7P	729.567			3457		C00157	HMDB0007964	Organic compounds	Lipids and lipid-like molecules	Glycerophospholipids	Glycerophosphocholines	https://www.genome.jp/dbget-bin/www_bget?cpd:C00157	map00564 Glycerophospholipid metabolism;map00590 Arachidonic acid metabolism;map00591 Linoleic acid metabolism;map00592 alpha-Linolenic acid metabolism;map01100 Metabolic pathways;map01110 Biosynthesis of secondary metabolites;map04723 Retrograde endocannabinoid signaling;map05231 Choline metabolism in cancer;
2-aminoethanethiol	Cysteamine	C2H7NS	77.0299	J62.801H	17141	4821	60-23-1	C01678	HMDB0002991	Organic compounds	Organosulfur compounds	Thiols	Alkylthiols	https://www.genome.jp/dbget-bin/www_bget?cpd:C01678	map00430 Taurine and hypotaurine metabolism;map01100 Metabolic pathways;
3-pyridinebutanoic acid		C9H11NO2	165.079				477251-67-5		HMDB0001007	Organic compounds	Organoheterocyclic compounds	Pyridines and derivatives
epomusenin a		C37H66O3	558.501				178330-55-7		HMDB0029982	Organic compounds	Lipids and lipid-like molecules	Fatty Acyls	Fatty alcohols
valyl-tyrosine		C14H20N2O4	280.142						HMDB0029139	Organic compounds	Organic acids and derivatives	Carboxylic acids and derivatives	Amino acids, peptides, and analogues
1-deoxy-d-xylulose 5-phosphate	1-Deoxy-D-xylulose 5-phosphate	C5H11O7P	214.024	J866.535D	16493	13609	190079-18-6	C11437	HMDB0001213	Organic compounds	Organic oxygen compounds	Organooxygen compounds	Carbohydrates and carbohydrate conjugates	https://www.genome.jp/dbget-bin/www_bget?cpd:C11437	map00730 Thiamine metabolism;map00900 Terpenoid backbone biosynthesis;map01060 Biosynthesis of plant secondary metabolites;map01062 Biosynthesis of terpenoids and steroids;map01066 Biosynthesis of alkaloids derived from terpenoid and polyketide;map01070 Biosynthesis of plant hormones;map01100 Metabolic pathways;map01110 Biosynthesis of secondary metabolites;
diglycerol 1
methyl 3,4,5-trimethoxycinnamate		C13H16O5	252.1				20329-96-8		HMDB0038551	Organic compounds	Phenylpropanoids and polyketides	Cinnamic acids and derivatives	Hydroxycinnamic acids and derivatives
3-aminoisobutyric acid 1
glycyl-phenylalanine		C11H14N2O3	222.1						HMDB0028848	Organic compounds	Organic acids and derivatives	Carboxylic acids and derivatives	Amino acids, peptides, and analogues
pc(22:6(4z,7z,10z,13z,16z,19z)/16:0)		C46H80NO8P	805.562		86182				HMDB0008725
mesoporphyrin ix		C34H38N4O4	566.289				493-90-3		HMDB0002379	Organic compounds	Organoheterocyclic compounds	Tetrapyrroles and derivatives	Porphyrins
cohibin a		C35H64O4	548.48				189508-31-4		HMDB0031168	Organic compounds	Lipids and lipid-like molecules	Fatty Acyls	Fatty alcohols
calystegine b2	Calystegin B2	C7H13NO4	175.084	J657.463G		13034	127414-85-1	C10851	HMDB0038594	Organic compounds	Alkaloids and derivatives	Tropane alkaloids		https://www.genome.jp/dbget-bin/www_bget?cpd:C10851
dihydroxyacetone	Glycerone	C3H6O3	90.0317	J4.719H	16016	3484	96-26-4	C00184	HMDB0001882	Organic compounds	Organic oxygen compounds	Organooxygen compounds	Carbohydrates and carbohydrate conjugates	https://www.genome.jp/dbget-bin/www_bget?cpd:C00184	map00561 Glycerolipid metabolism;map00680 Methane metabolism;map01100 Metabolic pathways;map01120 Microbial metabolism in diverse environments;map01200 Carbon metabolism;
gamma-glutamylglutamic acid	(5-L-Glutamyl)-L-glutamate	C10H16N2O7	276.096	J203.335F	73705	7669	1116-22-9	C05282	HMDB0011737	Organic compounds	Organic acids and derivatives	Carboxylic acids and derivatives	Amino acids, peptides, and analogues	https://www.genome.jp/dbget-bin/www_bget?cpd:C05282
1,5-anhydroglucitol	1,5-Anhydro-D-glucitol	C6H12O5	164.068	J11.394H	16070	9534	154-58-5	C07326	HMDB0002712	Organic compounds	Organic oxygen compounds	Organooxygen compounds	Carbohydrates and carbohydrate conjugates	https://www.genome.jp/dbget-bin/www_bget?cpd:C07326
lysopc(16:1(9z)/0:0)	1-Acyl-sn-glycero-3-phosphocholine	C24H48NO7P	493.317		73851	6900	76790-27-7	C04230	HMDB0010383	Organic compounds	Lipids and lipid-like molecules	Glycerophospholipids	Glycerophosphocholines	https://www.genome.jp/dbget-bin/www_bget?cpd:C04230	map00564 Glycerophospholipid metabolism;map05231 Choline metabolism in cancer;
nicotine imine		C10H13N2	161.108				74710-78-4		HMDB0001010	Organic compounds	Alkaloids and derivatives
prostaglandin b2	Prostaglandin B2	C20H30O4	334.214	J16.062H	28099	8238	13367-85-6	C05954	HMDB0004236	Organic compounds	Lipids and lipid-like molecules	Fatty Acyls	Eicosanoids	https://www.genome.jp/dbget-bin/www_bget?cpd:C05954	map00590 Arachidonic acid metabolism;map01100 Metabolic pathways;map04726 Serotonergic synapse;
1-nitrohexane		C6H14NO2	132.102		89185		646-14-0		HMDB0013812	Organic compounds	Organic 1,3-dipolar compounds	Allyl-type 1,3-dipolar organic compounds	Organic nitro compounds
prolylhydroxyproline		C10H16N2O4	228.111		74767		18684-24-7		HMDB0006695	Organic compounds	Organic acids and derivatives	Carboxylic acids and derivatives	Amino acids, peptides, and analogues
rutaretin
dihydrouracil	5,6-Dihydrouracil	C4H6N2O2	114.043	J11.667J	15901	3718	504-07-4	C00429	HMDB0000076	Organic compounds	Organoheterocyclic compounds	Diazines	Pyrimidines and pyrimidine derivatives	https://www.genome.jp/dbget-bin/www_bget?cpd:C00429	map00240 Pyrimidine metabolism;map00410 beta-Alanine metabolism;map00770 Pantothenate and CoA biosynthesis;map01100 Metabolic pathways;
4-methoxy-5-(3,7,11,15-tetramethyl-2,6,10,14-hexadecatetraenyl)-1,3-benzenediol		C27H40O3	412.298				126398-85-4		HMDB0040765	Organic compounds	Lipids and lipid-like molecules	Prenol lipids	Diterpenoids
l-cis-4-(hydroxymethyl)-2-pyrrolidinecarboxylic acid		C6H11NO3	145.074				2370-39-0		HMDB0029425	Organic compounds	Organic acids and derivatives	Carboxylic acids and derivatives	Amino acids, peptides, and analogues
glutamyllysine	UDP-N-acetylmuramoyl-L-alanyl-alpha-D-glutamyl-L-lysine	C11H21N3O5	275.148	J2.753.047H	73521	7276	5891-53-2	C04700	HMDB0004207	Organic compounds	Organic acids and derivatives	Carboxylic acids and derivatives	Amino acids, peptides, and analogues	https://www.genome.jp/dbget-bin/www_bget?cpd:C04700
auxin a		C18H32O5	328.225						HMDB0038483	Organic compounds	Lipids and lipid-like molecules	Prenol lipids	Monoterpenoids
3'-hydroxy-3,4,5,4'-tetramethoxystilbene		C17H18O5	302.115						HMDB0041653	Organic compounds	Phenylpropanoids and polyketides	Stilbenes
lysope(0:0/14:0)		C19H40NO7P	425.254						HMDB0011470	Organic compounds	Lipids and lipid-like molecules	Glycerophospholipids	Glycerophosphoethanolamines
pc(18:1(9z)/14:1(9z))		C40H76NO8P	729.531						HMDB0008098	Organic compounds	Lipids and lipid-like molecules	Glycerophospholipids	Glycerophosphocholines
(r)-pelletierine		C8H15NO	141.115				2858-66-4		HMDB0030324	Organic compounds	Organoheterocyclic compounds	Piperidines
ps(16:1(9z)/16:1(9z))		C38H70NO10P	731.474						HMDB0012366	Organic compounds	Lipids and lipid-like molecules	Glycerophospholipids	Glycerophosphoserines
4-tert-butylphenol	4-tert-Butylphenol	C10H14O	150.104	J3.579C	34444	7847010	98-54-4	C14200	HMDB0032063	Organic compounds	Benzenoids	Benzene and substituted derivatives	Phenylpropanes	https://www.genome.jp/dbget-bin/www_bget?cpd:C14200
cytosin	Cytosine	C4H5N3O	111.043	J9.343B	16040	3670	71-30-7	C00380	HMDB0000630	Organic compounds	Organoheterocyclic compounds	Diazines	Pyrimidines and pyrimidine derivatives	https://www.genome.jp/dbget-bin/www_bget?cpd:C00380	map00240 Pyrimidine metabolism;map01100 Metabolic pathways;
licoflavonol		C20H18O6	354.11				60197-60-6		HMDB0038479	Organic compounds	Phenylpropanoids and polyketides	Flavonoids	Flavones
indole-3-acetic acid	Indole-3-acetate	C10H9NO2	175.063	J5.156J	16411	4205	87-51-4	C00954	HMDB0000197	Organic compounds	Organoheterocyclic compounds	Indoles and derivatives	Indolyl carboxylic acids and derivatives	https://www.genome.jp/dbget-bin/www_bget?cpd:C00954	map00380 Tryptophan metabolism;map01070 Biosynthesis of plant hormones;map01100 Metabolic pathways;map04075 Plant hormone signal transduction;
hydroxy-alpha-sanshool		C16H25NO2	263.189				83883-10-7		HMDB0029567	Organic compounds	Lipids and lipid-like molecules	Fatty Acyls	Fatty amides
(3beta,5alpha,6beta,22e,24r)-23-methylergosta-7,22-diene-3,5,6-triol		C29H48O3	444.36				243449-54-9		HMDB0033633	Organic compounds	Lipids and lipid-like molecules	Steroids and steroid derivatives	Ergostane steroids
prolylglycine		C7H12N2O3	172.085						HMDB0011178	Organic compounds	Organic acids and derivatives	Carboxylic acids and derivatives	Amino acids, peptides, and analogues
dg(18:4(6z,9z,12z,15z)/14:1(9z)/0:0)		C35H58O5	558.428						HMDB0007328	Organic compounds	Lipids and lipid-like molecules	Fatty Acyls	Lineolic acids and derivatives
sclareol	Sclareol	C20H36O2	308.272	J13.989K	9053	11375	515-03-7	C09183	HMDB0036827	Organic compounds	Lipids and lipid-like molecules	Prenol lipids	Diterpenoids	https://www.genome.jp/dbget-bin/www_bget?cpd:C09183	map00904 Diterpenoid biosynthesis;map01110 Biosynthesis of secondary metabolites;
(?±)-(z)-2-(5-tetradecenyl)cyclobutanone
fumaric acid	Fumarate	C4H4O4	116.011	J2.880K	18012	3422	110-17-8	C00122	HMDB0000134	Organic compounds	Organic acids and derivatives	Carboxylic acids and derivatives	Dicarboxylic acids and derivatives	https://www.genome.jp/dbget-bin/www_bget?cpd:C00122	map00020 Citrate cycle (TCA cycle);map00190 Oxidative phosphorylation;map00220 Arginine biosynthesis;map00250 Alanine, aspartate and glutamate metabolism;map00350 Tyrosine metabolism;map00360 Phenylalanine metabolism;map00620 Pyruvate metabolism;map00643 Styrene degradation;map00650 Butanoate metabolism;map00720 Carbon fixation pathways in prokaryotes;map00760 Nicotinate and nicotinamide metaboli…
2,3-epoxyaflatoxin b1	Aflatoxin B1-exo-8,9-epoxide	C17H12O7	328.058		30725	124490258	42583-46-0	C19586	HMDB0006558	Organic compounds	Phenylpropanoids and polyketides	Coumarins and derivatives	Furanocoumarins	https://www.genome.jp/dbget-bin/www_bget?cpd:C19586	map00980 Metabolism of xenobiotics by cytochrome P450;map05204 Chemical carcinogenesis;
ornithine 1
palmitoleoyl ethanolamide		C18H35NO2	297.267		71465		94421-67-7		HMDB0013648	Organic compounds	Organic nitrogen compounds	Organonitrogen compounds	Amines
8-acetoxypinoresinol	1-Acetoxypinoresinol	C22H24O8	416.147	J1.431.741D		12727	81426-14-4	C10544	HMDB0033280	Organic compounds	Lignans, neolignans and related compounds	Furanoid lignans		https://www.genome.jp/dbget-bin/www_bget?cpd:C10544
pc(18:4(6z,9z,12z,15z)/18:1(11z))		C44H78NO8P	779.547		89422				HMDB0008235	Organic compounds	Lipids and lipid-like molecules	Glycerophospholipids	Glycerophosphocholines
2'-deoxyguanosine 1
pc(15:0/15:0)		C38H76NO8P	705.531		86088				HMDB0007934	Organic compounds	Lipids and lipid-like molecules	Glycerophospholipids	Glycerophosphocholines
5,7-dihydroxy-6,8-dimethylflavanone
pe(18:2(9z,12z)/14:1(9z))		C37H68NO8P	685.468						HMDB0009086	Organic compounds	Lipids and lipid-like molecules	Glycerophospholipids	Glycerophosphoethanolamines
n-acetyldopamine		C10H13NO3	195.09				2494-12-04		HMDB0041943	Organic compounds	Benzenoids	Phenols	Benzenediols
(r)-3-hydroxy-tetradecanoic acid		C14H28O3	244.204		42539				HMDB0010731	Organic compounds	Lipids and lipid-like molecules	Fatty Acyls	Fatty acids and conjugates
l-cis-3-amino-2-pyrrolidinecarboxylic acid		C5H10N2O2	130.074				25876-88-4		HMDB0029396	Organic compounds	Organic acids and derivatives	Carboxylic acids and derivatives	Amino acids, peptides, and analogues
gravolenic acid		C14H16O6	280.095				13781-46-9		HMDB0033884	Organic compounds	Phenylpropanoids and polyketides	Cinnamic acids and derivatives	Hydroxycinnamic acids and derivatives
pe(p-18:1(9z)/16:1(9z))		C39H74NO7P	699.52						HMDB0011438	Organic compounds	Lipids and lipid-like molecules	Glycerophospholipids	Glycerophosphoethanolamines
3'-hydroxyhexobarbital		C12H16N2O4	252.111				427-29-2		HMDB0013940	Organic compounds	Organoheterocyclic compounds	Diazines	Pyrimidines and pyrimidine derivatives
vpgpr enterostatin		C23H40N8O6	524.307				144964-56-7		HMDB0003577	Organic compounds	Organic acids and derivatives	Carboxylic acids and derivatives	Amino acids, peptides, and analogues
24,25-dihydrolanosterol	24,25-Dihydrolanosterol	C30H52O	428.402	J40.430F	28113	7535	79-62-9	C05109	HMDB0006839	Organic compounds	Lipids and lipid-like molecules	Prenol lipids	Triterpenoids	https://www.genome.jp/dbget-bin/www_bget?cpd:C05109	map00100 Steroid biosynthesis;
pc(16:1(9z)/14:0)		C38H74NO8P	703.515						HMDB0007998	Organic compounds	Lipids and lipid-like molecules	Glycerophospholipids	Glycerophosphocholines
norambreinolide		C16H26O2	250.193				564-20-5		HMDB0035293	Organic compounds	Organoheterocyclic compounds	Naphthofurans
isovalerylsarcosine		C8H15NO3	173.105				88127-29-1		HMDB0002087	Organic compounds	Organic acids and derivatives	Carboxylic acids and derivatives	Amino acids, peptides, and analogues
pc(22:5(4z,7z,10z,13z,16z)/16:0)	Phosphatidylcholine	C46H82NO8P	807.578		88844	3457		C00157	HMDB0008659	Organic compounds	Lipids and lipid-like molecules	Glycerophospholipids	Glycerophosphocholines	https://www.genome.jp/dbget-bin/www_bget?cpd:C00157	map00564 Glycerophospholipid metabolism;map00590 Arachidonic acid metabolism;map00591 Linoleic acid metabolism;map00592 alpha-Linolenic acid metabolism;map01100 Metabolic pathways;map01110 Biosynthesis of secondary metabolites;map04723 Retrograde endocannabinoid signaling;map05231 Choline metabolism in cancer;
3,4-dihydroxybenzaldehyde	3,4-Dihydroxybenzaldehyde	C7H6O3	138.032	J5.647B	50205	96023224	139-85-5	C16700	HMDB0059965	Organic compounds	Benzenoids	Benzene and substituted derivatives	Benzaldehydes	https://www.genome.jp/dbget-bin/www_bget?cpd:C16700	map00950 Isoquinoline alkaloid biosynthesis;map01063 Biosynthesis of alkaloids derived from shikimate pathway;
pe(15:0/16:0)		C36H72NO8P	677.5						HMDB0008890	Organic compounds	Lipids and lipid-like molecules	Glycerophospholipids	Glycerophosphoethanolamines
p-cresol sulfate		C7H8O4S	188.014		82914		3233-58-7		HMDB0011635	Organic compounds	Organic acids and derivatives	Organic sulfuric acids and derivatives	Arylsulfates
neferine		C38H44N2O6	624.32				2292-16-2		HMDB0034104	Organic compounds	Organoheterocyclic compounds	Isoquinolines and derivatives	Benzylisoquinolines
2-acetyloxazole		C5H5NO2	111.032				77311-07-0		HMDB0038175	Organic compounds	Organic oxygen compounds	Organooxygen compounds	Carbonyl compounds
maleimide	Maleimide	C4H3NO2	97.0164					C07272						http://www.genome.jp/dbget-bin/www_bget?cpd:C07272
itaconic acid	Itaconate	C5H6O4	130.027	J38.149G	30838	3773	97-65-4	C00490	HMDB0002092	Organic compounds	Lipids and lipid-like molecules	Fatty Acyls	Fatty acids and conjugates	https://www.genome.jp/dbget-bin/www_bget?cpd:C00490	map00660 C5-Branched dibasic acid metabolism;map01100 Metabolic pathways;
erythrodiol 3-decanoate		C40H68O3	596.517				36286-67-6		HMDB0034510	Organic compounds	Lipids and lipid-like molecules	Prenol lipids	Triterpenoids
2-hydroxyfluorene	2-Hydroxyfluorene	C13H10O	182.073	J216.084F		17395460	2443-58-5	C14460	HMDB0013163	Organic compounds	Benzenoids	Fluorenes		https://www.genome.jp/dbget-bin/www_bget?cpd:C14460
troxilin b3	Trioxilin B3	C20H34O5	354.241	J506.629H	35032	17395809		C14811	HMDB0001965	Organic compounds	Lipids and lipid-like molecules	Fatty Acyls	Eicosanoids	https://www.genome.jp/dbget-bin/www_bget?cpd:C14811	map00590 Arachidonic acid metabolism;
hericene c		C37H60O5	584.444				157207-56-2		HMDB0041181	Organic compounds	Lipids and lipid-like molecules	Prenol lipids	Monoterpenoids
beta-tyrosine	3-Amino-3-(4-hydroxyphenyl)propanoate	C9H11NO3	181.074	J2.370.463C	16939	7012		C04368	HMDB0003831	Organic compounds	Organic acids and derivatives	Carboxylic acids and derivatives	Amino acids, peptides, and analogues	https://www.genome.jp/dbget-bin/www_bget?cpd:C04368	map00350 Tyrosine metabolism;
(17alpha,23s)-17,23-epoxy-29-hydroxy-27-norlanosta-1,8-diene-3,15,24-trione		C29H40O5	468.288						HMDB0035971	Organic compounds	Lipids and lipid-like molecules	Steroids and steroid derivatives	Oxosteroids
daidzin	Daidzin	C21H20O9	416.111	J22.589D	42202	12402	552-66-9	C10216	HMDB0033991	Organic compounds	Phenylpropanoids and polyketides	Isoflavonoids	Isoflavonoid O-glycosides	https://www.genome.jp/dbget-bin/www_bget?cpd:C10216	map00943 Isoflavonoid biosynthesis;
demethylated antipyrine	Edaravone	C10H10N2O	174.079	J37.341I	31530	583397	89-25-8	C13008	HMDB0006240	Organic compounds	Organoheterocyclic compounds	Azoles	Pyrazoles	https://www.genome.jp/dbget-bin/www_bget?cpd:C13008
n-acetyl-beta-d-mannosamine 1
racemethionine	Methionine	C5H11NO2S	149.051	J215.361K	16811	4869	59-51-8	C01733	HMDB0033951	Organic compounds	Organic acids and derivatives	Carboxylic acids and derivatives	Amino acids, peptides, and analogues	https://www.genome.jp/dbget-bin/www_bget?cpd:C01733
stearoylethanolamide		C20H41NO2	327.314		85299		111-57-9		HMDB0013078	Organic compounds	Organic nitrogen compounds	Organonitrogen compounds	Amines
(r)-salsolinol	(-)-Salsolinol	C10H13NO2	179.095	J21.391H	123715	11832	525-72-4	C09642	HMDB0005199	Organic compounds	Organoheterocyclic compounds	Tetrahydroisoquinolines		https://www.genome.jp/dbget-bin/www_bget?cpd:C09642	map01063 Biosynthesis of alkaloids derived from shikimate pathway;
aspartyl-valine		C9H16N2O5	232.106						HMDB0028766	Organic compounds	Organic acids and derivatives	Carboxylic acids and derivatives	Amino acids, peptides, and analogues
propionic acid	Propanoate	C3H6O2	74.0368	J1.963A	30768	3463	1979-09-04	C00163	HMDB0000237	Organic compounds	Organic acids and derivatives	Carboxylic acids and derivatives	Carboxylic acids	https://www.genome.jp/dbget-bin/www_bget?cpd:C00163	map00640 Propanoate metabolism;map00642 Ethylbenzene degradation;map00760 Nicotinate and nicotinamide metabolism;map01100 Metabolic pathways;map01120 Microbial metabolism in diverse environments;map01220 Degradation of aromatic compounds;map04973 Carbohydrate digestion and absorption;map04974 Protein digestion and absorption;
mandelic acid	(S)-Mandelate	C8H8O3	152.047	J74.069A	32800	5081	90-64-2	C01984	HMDB0000703	Organic compounds	Benzenoids	Benzene and substituted derivatives		https://www.genome.jp/dbget-bin/www_bget?cpd:C01984	map00627 Aminobenzoate degradation;map01120 Microbial metabolism in diverse environments;
4-hydroxybenzaldehyde	4-Hydroxybenzaldehyde	C7H6O2	122.037	J43.312H	17597	3906	123-08-0	C00633	HMDB0011718	Organic compounds	Organic oxygen compounds	Organooxygen compounds	Carbonyl compounds	https://www.genome.jp/dbget-bin/www_bget?cpd:C00633	map00363 Bisphenol degradation;map00623 Toluene degradation;map00627 Aminobenzoate degradation;map01061 Biosynthesis of phenylpropanoids;map01100 Metabolic pathways;map01120 Microbial metabolism in diverse environments;
toluene	Toluene	C7H8	92.0626	J2.868A	17578	4632	108-88-3	C01455	HMDB0034168	Organic compounds	Benzenoids	Benzene and substituted derivatives	Toluenes	https://www.genome.jp/dbget-bin/www_bget?cpd:C01455	map00623 Toluene degradation;map01100 Metabolic pathways;map01120 Microbial metabolism in diverse environments;map01220 Degradation of aromatic compounds;
nicotinamide n-oxide		C6H6N2O2	138.043				1986-81-8		HMDB0002730	Organic compounds	Organoheterocyclic compounds	Pyridines and derivatives	Pyridinecarboxylic acids and derivatives
methyl hexadecanoate	Methyl palmitate	C17H34O2	270.256	J1.994A		96023481	112-39-0	C16995	HMDB0061859	Organic compounds	Lipids and lipid-like molecules	Fatty Acyls	Fatty acid esters	https://www.genome.jp/dbget-bin/www_bget?cpd:C16995
l-threose 1
bl iii		C26H20O11	508.101						HMDB0039566	Organic compounds	Organoheterocyclic compounds	Benzofurans	Phenylbenzofurans
l-hexanoylcarnitine		C13H25NO4	259.178		84834		22671-29-0		HMDB0000756	Organic compounds	Lipids and lipid-like molecules	Fatty Acyls	Fatty acid esters
pc(18:1(11z)/15:0)	Phosphatidylcholine	C41H80NO8P	745.562			3457		C00157	HMDB0008066	Organic compounds	Lipids and lipid-like molecules	Glycerophospholipids	Glycerophosphocholines	https://www.genome.jp/dbget-bin/www_bget?cpd:C00157	map00564 Glycerophospholipid metabolism;map00590 Arachidonic acid metabolism;map00591 Linoleic acid metabolism;map00592 alpha-Linolenic acid metabolism;map01100 Metabolic pathways;map01110 Biosynthesis of secondary metabolites;map04723 Retrograde endocannabinoid signaling;map05231 Choline metabolism in cancer;
o-phosphorylethanolamine	Ethanolamine phosphate	C2H8NO4P	141.019	J12.176B	17553	3639	1071-23-4	C00346	HMDB0000224	Organic compounds	Organic acids and derivatives	Organic phosphoric acids and derivatives	Phosphate esters	https://www.genome.jp/dbget-bin/www_bget?cpd:C00346	map00564 Glycerophospholipid metabolism;map00600 Sphingolipid metabolism;map01100 Metabolic pathways;map01503 Cationic antimicrobial peptide (CAMP) resistance;map04071 Sphingolipid signaling pathway;
pc(p-18:1(9z)/14:1(9z))		C40H76NO7P	713.536						HMDB0011303	Organic compounds	Lipids and lipid-like molecules	Glycerophospholipids	Glycerophosphocholines
7-aminomethyl-7-carbaguanine	7-Aminomethyl-7-carbaguanine	C7H9N5O	179.081	J687.905E	45126	51090998		C16675	HMDB0011690	Organic compounds	Organoheterocyclic compounds	Pyrrolopyrimidines	Pyrrolo[2,3-d]pyrimidines	https://www.genome.jp/dbget-bin/www_bget?cpd:C16675	map00790 Folate biosynthesis;map01100 Metabolic pathways;
glucoheptonic acid 3
octadecanol		C18H38O	270.292		32154		112-92-5	D01924	HMDB0002350	Organic compounds	Lipids and lipid-like molecules	Fatty Acyls	Fatty alcohols	https://www.genome.jp/dbget-bin/www_bget?cpd:D01924
n-acetylneuraminic acid	N-Acetyl-beta-neuraminate	C11H19NO9	309.106		45744	135626376	131-48-6	C19910	HMDB0000230	Organic compounds	Organic oxygen compounds	Organooxygen compounds	Carbohydrates and carbohydrate conjugates	https://www.genome.jp/dbget-bin/www_bget?cpd:C19910
[12]-gingerol		C23H38O4	378.277				104264-55-3		HMDB0036356	Organic compounds	Benzenoids	Phenols	Methoxyphenols
pc(14:0/p-16:0)		C38H76NO7P	689.536						HMDB0007895	Organic compounds	Lipids and lipid-like molecules	Glycerophospholipids	Glycerophosphocholines
dehydroascorbic acid 1
ethyl methyl trisulfide		C3H8S3	139.979				31499-71-5		HMDB0038891	Organic compounds	Organosulfur compounds	Organic trisulfides
coniferyl alcohol	Coniferyl alcohol	C10H12O3	180.079	J5.761D	17745	3869	458-35-5	C00590	HMDB0012915	Organic compounds	Benzenoids	Phenols	Methoxyphenols	https://www.genome.jp/dbget-bin/www_bget?cpd:C00590	map00940 Phenylpropanoid biosynthesis;map00998 Biosynthesis of various secondary metabolites - part 2;map01061 Biosynthesis of phenylpropanoids;map01100 Metabolic pathways;map01110 Biosynthesis of secondary metabolites;
1-isothiocyanato-7-(methylsulfinyl)heptane		C9H17NOS2	219.075				129244-98-0		HMDB0038441	Organic compounds	Organosulfur compounds	Sulfoxides
pyrogallol	1,2,3-Trihydroxybenzene	C6H6O3	126.032	J3.903I	16164	4340	87-66-1	C01108	HMDB0013674	Organic compounds	Benzenoids	Benzene and substituted derivatives	Phenols and derivatives	https://www.genome.jp/dbget-bin/www_bget?cpd:C01108	map00627 Aminobenzoate degradation;map01120 Microbial metabolism in diverse environments;map07216 Catecholamine transferase inhibitors;
ps(16:0/15:0)		C37H72NO10P	721.489						HMDB0112342	Organic compounds	Lipids and lipid-like molecules	Glycerophospholipids	Glycerophosphoserines
pipericine		C22H41NO	335.319						HMDB0031678	Organic compounds	Lipids and lipid-like molecules	Fatty Acyls	Fatty amides
2-(2-methylpropoxy)naphthalene		C14H16O	200.12				2173-57-1		HMDB0035076	Organic compounds	Benzenoids	Naphthalenes
7-hydroxy-6-methyl-2h-1-benzopyran-2-one		C10H8O3	176.047				53811-56-6		HMDB0032990	Organic compounds	Phenylpropanoids and polyketides	Coumarins and derivatives	Hydroxycoumarins
5alpha-cholestanol		C27H48O	388.371		86570		80-97-7		HMDB0000908	Organic compounds	Lipids and lipid-like molecules	Steroids and steroid derivatives	Cholestane steroids
3alpha,4,7,7alpha-tetrahydro-4-hydroxy-1h-isoindole-1,3(2h)-dione		C8H9NO3	167.058						HMDB0034889	Organic compounds	Organoheterocyclic compounds	Isoindoles and derivatives	Isoindolines
s-acetyldihydrolipoamide	S-Acetyldihydrolipoamide	C10H19NO2S2	249.086	J2.731.632H	16807	4367		C01136	HMDB0001526	Organic compounds	Lipids and lipid-like molecules	Fatty Acyls	Fatty amides	https://www.genome.jp/dbget-bin/www_bget?cpd:C01136
n-ethylglycine 1
pe(15:0/15:0)		C35H70NO8P	663.484						HMDB0008889	Organic compounds	Lipids and lipid-like molecules	Glycerophospholipids	Glycerophosphoethanolamines
ps(15:0/18:2(9z,12z))		C39H72NO10P	745.489						HMDB0112323	Organic compounds	Lipids and lipid-like molecules	Glycerophospholipids	Glycerophosphoserines
ps(14:0/16:1(9z))		C36H68NO10P	705.458						HMDB0012333	Organic compounds	Lipids and lipid-like molecules	Glycerophospholipids	Glycerophosphoserines
cerp(d18:0/16:0)		C34H70NO6P	619.494						HMDB0010698	Organic compounds	Lipids and lipid-like molecules	Sphingolipids	Phosphosphingolipids
lysopc(20:3(5z,8z,11z))	1-Acyl-sn-glycero-3-phosphocholine	C28H52NO7P	545.348		74343	6900	1199257-41-4	C04230	HMDB0010393	Organic compounds	Lipids and lipid-like molecules	Glycerophospholipids	Glycerophosphocholines	https://www.genome.jp/dbget-bin/www_bget?cpd:C04230	map00564 Glycerophospholipid metabolism;map05231 Choline metabolism in cancer;
dihydro-3-(2-octenyl)-2,5-furandione		C12H18O3	210.126				42482-06-4		HMDB0033102	Organic compounds	Organic acids and derivatives	Carboxylic acids and derivatives	Dicarboxylic acids and derivatives
ciliatine	2-Aminoethylphosphonate	C2H8NO3P	125.024	J13.761H	15573	6353	2041-14-7	C03557	HMDB0011747	Organic compounds	Organic acids and derivatives	Organic phosphonic acids and derivatives	Organic phosphonic acids	https://www.genome.jp/dbget-bin/www_bget?cpd:C03557	map00440 Phosphonate and phosphinate metabolism;map01100 Metabolic pathways;map01120 Microbial metabolism in diverse environments;map02010 ABC transporters;
dihydrolipoate	Dihydrolipoate	C8H16O2S2	208.059	J86.722E	18047	5225	462-20-4	C02147	HMDB0012210	Organic compounds	Lipids and lipid-like molecules	Fatty Acyls	Fatty acids and conjugates	https://www.genome.jp/dbget-bin/www_bget?cpd:C02147	map00785 Lipoic acid metabolism;map01100 Metabolic pathways;
fluorene	Fluorene	C13H10	166.078					C07715						http://www.genome.jp/dbget-bin/www_bget?cpd:C07715	map00624 Polycyclic aromatic hydrocarbon degradation;map01100 Metabolic pathways;map01120 Microbial metabolism in diverse environments;
n-acetylcadaverine		C7H16N2O	144.126				32343-73-0		HMDB0002284	Organic compounds	Organic acids and derivatives	Carboxylic acids and derivatives	Carboxylic acid derivatives
naringenin 2
4,6-dihydroxy-2-quinolinecarboxylic acid	6-Hydroxykynurenic acid	C10H7NO4	205.038	J101.665B		10673		C08480	HMDB0033528	Organic compounds	Organoheterocyclic compounds	Quinolines and derivatives	Quinoline carboxylic acids	https://www.genome.jp/dbget-bin/www_bget?cpd:C08480
pe(20:0/14:1(9z))		C39H76NO8P	717.531						HMDB0009218	Organic compounds	Lipids and lipid-like molecules	Glycerophospholipids	Glycerophosphoethanolamines
glucuronic acid 2
phlorizin	Phlorizin	C21H24O10	436.137	J4.807K	8113	4758	60-81-1	C01604	HMDB0036634	Organic compounds	Phenylpropanoids and polyketides	Flavonoids	Flavonoid glycosides	https://www.genome.jp/dbget-bin/www_bget?cpd:C01604	map00941 Flavonoid biosynthesis;map01110 Biosynthesis of secondary metabolites;
homogentisic acid	Homogentisate	C8H8O4	168.042	J5.750I	44747	3825	451-13-8	C00544	HMDB0000130	Organic compounds	Benzenoids	Benzene and substituted derivatives	Phenylacetic acids	https://www.genome.jp/dbget-bin/www_bget?cpd:C00544	map00130 Ubiquinone and other terpenoid-quinone biosynthesis;map00350 Tyrosine metabolism;map00643 Styrene degradation;map01100 Metabolic pathways;map01120 Microbial metabolism in diverse environments;
1,1'-(1,4-dihydro-4-nonyl-3,5-pyridinediyl)bis[1-decanone]		C34H61NO2	515.47				158528-00-8		HMDB0035517	Organic compounds	Organoheterocyclic compounds	Pyridines and derivatives	Hydropyridines
n-(2-hydroxyethyl)-iminodiacetic acid 2
pc(14:0/14:0)		C36H72NO8P	677.5		45240				HMDB0007866	Organic compounds	Lipids and lipid-like molecules	Glycerophospholipids	Glycerophosphocholines
serylcysteine		C6H12N2O4S	208.052						HMDB0029036	Organic compounds	Organic acids and derivatives	Carboxylic acids and derivatives	Amino acids, peptides, and analogues
pc(14:1(9z)/14:1(9z))		C36H68NO8P	673.468						HMDB0007900	Organic compounds	Lipids and lipid-like molecules	Glycerophospholipids	Glycerophosphocholines
hydroxykynurenine	3-Hydroxykynurenine	C10H12N2O4	224.08	J257.323G	1547	5745	484-78-6	C02794	HMDB0000732	Organic compounds	Organic oxygen compounds	Organooxygen compounds	Carbonyl compounds	https://www.genome.jp/dbget-bin/www_bget?cpd:C02794
2,5-dichloro-carboxymethylenebut-2-en-4-olide		C6H2Cl2O4	207.933						HMDB0060364	Organic compounds	Organoheterocyclic compounds	Dihydrofurans	Furanones
(+)-catechin	(+)-Catechin	C15H14O6	290.079					C06562	HMDB02780	Organic compounds	Phenylpropanoids and polyketides	Flavonoids	Flavans	http://www.genome.jp/dbget-bin/www_bget?cpd:C06562	map00941 Flavonoid biosynthesis;map01061 Biosynthesis of phenylpropanoids;map01110 Biosynthesis of secondary metabolites;
5-dihydrocortisol 1
pe(p-18:0/15:0)		C38H76NO7P	689.536						HMDB0011370	Organic compounds	Lipids and lipid-like molecules	Glycerophospholipids	Glycerophosphoethanolamines
5-alpha-cholestan-3-one 1
2,2,6,6-tetramethyl-4-piperidinone		C9H17NO	155.131		292773		826-36-8		HMDB0031179	Organic compounds	Organoheterocyclic compounds	Piperidines	Piperidinones
quercetin-3'-glucuronide		C21H20O13	480.09						HMDB0029213	Organic compounds	Phenylpropanoids and polyketides	Flavonoids	Flavonoid glycosides
uridine 5'-monophosphate	UMP	C9H13N2O9P	324.036	J4.594B	16695	3405	58-97-9	C00105	HMDB0000288	Organic compounds	Nucleosides, nucleotides, and analogues	Pyrimidine nucleotides	Pyrimidine ribonucleotides	https://www.genome.jp/dbget-bin/www_bget?cpd:C00105	map00240 Pyrimidine metabolism;map01100 Metabolic pathways;
myricetin 3-galactoside		C21H20O13	480.09		75815		15648-86-9		HMDB0034358	Organic compounds	Phenylpropanoids and polyketides	Flavonoids	Flavonoid glycosides
dethiobiotin	Dethiobiotin	C10H18N2O3	214.132	J9.406D	42280	5017	533-48-2	C01909	HMDB0003581	Organic compounds	Lipids and lipid-like molecules	Fatty Acyls	Fatty acids and conjugates	https://www.genome.jp/dbget-bin/www_bget?cpd:C01909	map00780 Biotin metabolism;map01100 Metabolic pathways;
pc(15:0/14:0)		C37H74NO8P	691.515						HMDB0007932	Organic compounds	Lipids and lipid-like molecules	Glycerophospholipids	Glycerophosphocholines
isolithocholic acid	Isolithocholate	C24H40O3	376.298	J363.671B	81253	96024001	1534-35-6	C17658	HMDB0000717	Organic compounds	Lipids and lipid-like molecules	Steroids and steroid derivatives	Bile acids, alcohols and derivatives	https://www.genome.jp/dbget-bin/www_bget?cpd:C17658	map00121 Secondary bile acid biosynthesis;
cerotinic acid
xanthurenic acid	Xanthurenic acid	C10H7NO4	205.038	J8.600B	10072	5485	59-00-7	C02470	HMDB0000881	Organic compounds	Organoheterocyclic compounds	Quinolines and derivatives	Quinoline carboxylic acids	https://www.genome.jp/dbget-bin/www_bget?cpd:C02470	map00380 Tryptophan metabolism;
2-butyl-1h-benzimidazole		C11H14N2	174.116				5851-44-5		HMDB0033755	Organic compounds	Organoheterocyclic compounds	Benzimidazoles
purine riboside	Nebularine	C10H12N4O4	252.086	J1.609H	139743	4871	550-33-4	C01736	HMDB0029956	Organic compounds	Nucleosides, nucleotides, and analogues	Purine nucleosides		https://www.genome.jp/dbget-bin/www_bget?cpd:C01736
digitoxose 1
beta-d-glucosamine	beta-D-Glucosamine	C6H13NO5	179.079	J419.923E	28393	10546	14257-69-3	C08349	HMDB0030091	Organic compounds	Organooxygen compounds	Carbohydrates and carbohydrate conjugates	Aminosaccharides	https://www.genome.jp/dbget-bin/www_bget?cpd:C08349
n-carbamoylputrescine	N-Carbamoylputrescine	C5H13N3O	131.106	J492.784B	17902	3725	6851-51-0	C00436	HMDB0033458	Organic compounds	Organic acids and derivatives	Carboximidic acids and derivatives	Carboximidic acids	https://www.genome.jp/dbget-bin/www_bget?cpd:C00436	map00330 Arginine and proline metabolism;map01100 Metabolic pathways;
faradiol laurate		C42H72O3	624.548				270078-40-5		HMDB0034840	Organic compounds	Lipids and lipid-like molecules	Prenol lipids	Triterpenoids
pe(p-16:0/14:0)		C35H70NO7P	647.489						HMDB0011335	Organic compounds	Lipids and lipid-like molecules	Glycerophospholipids	Glycerophosphoethanolamines
pe(14:0/15:0)		C34H68NO8P	649.468						HMDB0008823	Organic compounds	Lipids and lipid-like molecules	Glycerophospholipids	Glycerophosphoethanolamines
acidissiminin		C43H65NO4	659.491				126005-91-2		HMDB0038619	Organic compounds	Lipids and lipid-like molecules	Prenol lipids	Monoterpenoids
pe(p-18:1(11z)/14:1(9z))		C37H70NO7P	671.489						HMDB0011402	Organic compounds	Lipids and lipid-like molecules	Glycerophospholipids	Glycerophosphoethanolamines
sinapyl alcohol 1
pe(p-18:1(11z)/16:0)		C39H76NO7P	701.536		85019				HMDB0011404	Organic compounds	Lipids and lipid-like molecules	Glycerophospholipids	Glycerophosphoethanolamines
gluconic acid 1
aminofructose 6-phosphate	Aminofructose 6-phosphate	C6H14NO8P	259.046	J2.781.581B	31203	14359		C12214	HMDB0060436	Organic compounds	Organic oxygen compounds	Organooxygen compounds	Carbohydrates and carbohydrate conjugates	https://www.genome.jp/dbget-bin/www_bget?cpd:C12214	map01051 Biosynthesis of ansamycins;map01110 Biosynthesis of secondary metabolites;
thymidine 5'-monophosphate degr prod
l-hypoglycin a	Hypoglycin	C7H11NO2	141.079	J85.271F		10485	156-56-9	C08287	HMDB0029427	Organic compounds	Organic acids and derivatives	Carboxylic acids and derivatives	Amino acids, peptides, and analogues	https://www.genome.jp/dbget-bin/www_bget?cpd:C08287
citrulline 2
pe(14:1(9z)/18:0)		C37H72NO8P	689.5						HMDB0008859	Organic compounds	Lipids and lipid-like molecules	Glycerophospholipids	Glycerophosphoethanolamines
6-deoxy-d-glucose 1
dulxanthone e		C22H22O7	398.137						HMDB0034030	Organic compounds	Organoheterocyclic compounds	Benzopyrans	1-benzopyrans
6-butyltetrahydro-2h-pyran-2-one		C9H16O2	156.115				3301-94-8		HMDB0031514	Organic compounds	Organoheterocyclic compounds	Lactones	Delta valerolactones
vestitone 7-glucoside		C22H26O9	434.158						HMDB0033012	Organic compounds	Phenylpropanoids and polyketides	Isoflavonoids	Isoflavonoid O-glycosides
4-methyl-2-pentyl-5-propyloxazole		C12H21NO	195.162				84028-17-1		HMDB0037900	Organic compounds	Organoheterocyclic compounds	Azoles	Oxazoles
2-phenylethanol	Phenylethyl alcohol	C8H10O	122.073	J1.924K	49000	8146	1960-12-08	C05853	HMDB0033944	Organic compounds	Benzenoids	Benzene and substituted derivatives		https://www.genome.jp/dbget-bin/www_bget?cpd:C05853	map00360 Phenylalanine metabolism;
fructose 2,6-biphosphate degr prod 2
pc(p-18:1(9z)/15:0)		C41H80NO7P	729.567						HMDB0011304	Organic compounds	Lipids and lipid-like molecules	Glycerophospholipids	Glycerophosphocholines
methyldopa	Methyldopa anhydrous	C10H13NO4	211.084	J9.247I	61058	9403	555-30-6	C07194	HMDB0011754	Organic compounds	Phenylpropanoids and polyketides	Phenylpropanoic acids		https://www.genome.jp/dbget-bin/www_bget?cpd:C07194
pe(p-16:0/14:1(9z))		C35H68NO7P	645.473						HMDB0011336	Organic compounds	Lipids and lipid-like molecules	Glycerophospholipids	Glycerophosphoethanolamines
pe(16:0/14:0)		C35H70NO8P	663.484						HMDB0008920	Organic compounds	Lipids and lipid-like molecules	Glycerophospholipids	Glycerophosphoethanolamines
pe(p-16:0/15:0)		C36H72NO7P	661.505						HMDB0011337	Organic compounds	Lipids and lipid-like molecules	Glycerophospholipids	Glycerophosphoethanolamines
d-erythronolactone 2
d-2,3-dihydroxypropanoic acid	D-Glycerate	C3H6O4	106.027	J5.966H	32398	3557	6000-40-4	C00258	HMDB0031818	Organic compounds	Organic oxygen compounds	Organooxygen compounds	Carbohydrates and carbohydrate conjugates	https://www.genome.jp/dbget-bin/www_bget?cpd:C00258	map00030 Pentose phosphate pathway;map00260 Glycine, serine and threonine metabolism;map00561 Glycerolipid metabolism;map00630 Glyoxylate and dicarboxylate metabolism;map00680 Methane metabolism;map01100 Metabolic pathways;map01110 Biosynthesis of secondary metabolites;map01120 Microbial metabolism in diverse environments;map01200 Carbon metabolism;
cerp(d18:1/18:0)		C36H72NO6P	645.51		73144				HMDB0010701	Organic compounds	Lipids and lipid-like molecules	Sphingolipids	Phosphosphingolipids
dg(22:5(7z,10z,13z,16z,19z)/18:1(11z)/0:0)		C43H72O5	668.538		89323				HMDB0007739	Organic compounds	Lipids and lipid-like molecules	Glycerolipids	Diradylglycerols
santene		C9H14	122.11				529-16-8		HMDB0038140	Organic compounds	Hydrocarbons	Polycyclic hydrocarbons
cerp(d18:1/16:0)		C34H68NO6P	617.478		73145				HMDB0010700	Organic compounds	Lipids and lipid-like molecules	Sphingolipids	Phosphosphingolipids
cholestane-3,5,6-triol, (3?5?6?-
as 1-2		C39H73NO9	699.529						HMDB0032795	Organic compounds	Lipids and lipid-like molecules	Sphingolipids	Glycosphingolipids
dg(22:5(7z,10z,13z,16z,19z)/16:1(9z)/0:0)		C41H68O5	640.507		89322				HMDB0007737	Organic compounds	Lipids and lipid-like molecules	Glycerolipids	Diradylglycerols
glucocheirolin		C11H21NO11S3	439.028				554-86-9		HMDB0038407	Organic compounds	Organic oxygen compounds	Organooxygen compounds	Carbohydrates and carbohydrate conjugates
pe(14:1(9z)/14:1(9z))		C33H62NO8P	631.421						HMDB0008855	Organic compounds	Lipids and lipid-like molecules	Glycerophospholipids	Glycerophosphoethanolamines
2-ketoadipate 3
norvaline	D-Norvaline	C5H11NO2	117.079	J9.206A	28804	4925	760-78-1	C01799	HMDB0013716	Organic compounds	Organic acids and derivatives	Carboxylic acids and derivatives	Amino acids, peptides, and analogues	https://www.genome.jp/dbget-bin/www_bget?cpd:C01799
lyxose 1
4-acetamidobutyric acid 2
dg(15:0/22:6(4z,7z,10z,13z,16z,19z)/0:0)		C40H66O5	626.491						HMDB0007092	Organic compounds	Lipids and lipid-like molecules	Glycerolipids	Diradylglycerols
pe(p-18:1(9z)/18:1(9z))		C41H78NO7P	727.552						HMDB0011441	Organic compounds	Lipids and lipid-like molecules	Glycerophospholipids	Glycerophosphoethanolamines
pe(p-16:0e/16:0)	O-1-Alk-1-enyl-2-acyl-sn-glycero-3-phosphoethanolamine	C37H74NO7P	675.52		72743	7325		C04756	HMDB0011158	Organic compounds	Lipids and lipid-like molecules	Glycerophospholipids	Glycerophosphoethanolamines	https://www.genome.jp/dbget-bin/www_bget?cpd:C04756	map00565 Ether lipid metabolism;map01100 Metabolic pathways;
pe(p-18:1(9z)/15:0)		C38H74NO7P	687.52						HMDB0011436	Organic compounds	Lipids and lipid-like molecules	Glycerophospholipids	Glycerophosphoethanolamines
1,3-diaminopropane	1,3-Diaminopropane	C3H10N2	74.0844	J1.969K	15725	4233	109-76-2	C00986	HMDB0000002	Organic compounds	Organic nitrogen compounds	Organonitrogen compounds	Amines	https://www.genome.jp/dbget-bin/www_bget?cpd:C00986	map00260 Glycine, serine and threonine metabolism;map00330 Arginine and proline metabolism;map00410 beta-Alanine metabolism;map01100 Metabolic pathways;map01120 Microbial metabolism in diverse environments;
piceatannol 2
pc(14:1(9z)/14:0)		C36H70NO8P	675.484		89588				HMDB0007899	Organic compounds	Lipids and lipid-like molecules	Glycerophospholipids	Glycerophosphocholines
pe(14:1(9z)/14:0)		C33H64NO8P	633.437						HMDB0008854	Organic compounds	Lipids and lipid-like molecules	Glycerophospholipids	Glycerophosphoethanolamines
n(alpha),n(alpha)-dimethyl-l-histidine
tetrahydrocorticosterone 3
nnal-n-oxide	4-(Methylnitrosamino)-1-(3-pyridyl-N-oxide)-1-butanol	C10H15N3O3	225.111		82589	124490272	85352-99-4	C19603	HMDB0041953	Organic compounds	Organoheterocyclic compounds	Pyridines and derivatives	Pyridinium derivatives	https://www.genome.jp/dbget-bin/www_bget?cpd:C19603	map00980 Metabolism of xenobiotics by cytochrome P450;map05204 Chemical carcinogenesis;
coprostan-3-one	5beta-Cholestan-3-one	C27H46O	386.355	J39.845D	16074	5989	601-53-6	C03091	HMDB0011182	Organic compounds	Lipids and lipid-like molecules	Steroids and steroid derivatives	Cholestane steroids	https://www.genome.jp/dbget-bin/www_bget?cpd:C03091
pc(16:1(9z)/14:1(9z))		C38H72NO8P	701.5		86415				HMDB0007999
3,6-anhydro-d-galactose 3
o-demethylforbexanthone		C18H14O6	326.079				92609-77-3		HMDB0036343	Organic compounds	Organoheterocyclic compounds	Benzopyrans	1-benzopyrans
glutaconic acid	(E)-Glutaconate	C5H6O4	130.027	J7.761E	15670	5281	1724-02-3	C02214	HMDB0000620	Organic compounds	Organic acids and derivatives	Carboxylic acids and derivatives	Dicarboxylic acids and derivatives	https://www.genome.jp/dbget-bin/www_bget?cpd:C02214
prostaglandin e2 1
d-altrose 1
maleamate 2
malonic acid 1
as 1-1		C38H71NO9	685.513						HMDB0032794	Organic compounds	Lipids and lipid-like molecules	Sphingolipids	Glycosphingolipids
lysopc(26:1(5z))		C34H68NO7P	633.473						HMDB0029220	Organic compounds	Lipids and lipid-like molecules	Glycerophospholipids	Glycerophosphocholines
corticosterone 2
arbutin	Arbutin	C12H16O7	272.09	J6.104B	18305	8437	497-76-7	C06186	HMDB0029943	Organic compounds	Organic oxygen compounds	Organooxygen compounds	Carbohydrates and carbohydrate conjugates	https://www.genome.jp/dbget-bin/www_bget?cpd:C06186	map00010 Glycolysis / Gluconeogenesis;map02060 Phosphotransferase system (PTS);
n-cyclohexylformamide 1
naphthalene	Naphthalene	C10H8	128.063	J2.839H	16482	4087	91-20-3	C00829	HMDB0029751	Organic compounds	Benzenoids	Naphthalenes		https://www.genome.jp/dbget-bin/www_bget?cpd:C00829	map00626 Naphthalene degradation;map00980 Metabolism of xenobiotics by cytochrome P450;map01100 Metabolic pathways;map01120 Microbial metabolism in diverse environments;map01220 Degradation of aromatic compounds;map07114 Naphthalene family;
3-hexenedioic acid		C6H8O4	144.042		86952		29311-53-3		HMDB0000393	Organic compounds	Lipids and lipid-like molecules	Fatty Acyls	Fatty acids and conjugates
succinyldihydrolipoamide
indolelactate 2
(13r,14r)-8-labdene-13,14,15-triol		C20H36O3	324.266						HMDB0034957	Organic compounds	Lipids and lipid-like molecules	Prenol lipids	Diterpenoids
maleic acid	Fumarate	C4H4O4	116.011	J2.880K	18012	3422	110-16-7	C00122	HMDB0000176	Organic compounds	Organic acids and derivatives	Carboxylic acids and derivatives	Dicarboxylic acids and derivatives	https://www.genome.jp/dbget-bin/www_bget?cpd:C00122	map00020 Citrate cycle (TCA cycle);map00190 Oxidative phosphorylation;map00220 Arginine biosynthesis;map00250 Alanine, aspartate and glutamate metabolism;map00350 Tyrosine metabolism;map00360 Phenylalanine metabolism;map00620 Pyruvate metabolism;map00643 Styrene degradation;map00650 Butanoate metabolism;map00720 Carbon fixation pathways in prokaryotes;map00760 Nicotinate and nicotinamide metaboli…
citraconic acid 4
resorcinol	Resorcinol	C6H6O2	110.037					C01751	HMDB32037	Organic compounds	Benzenoids	Phenols	Benzenediols	http://www.genome.jp/dbget-bin/www_bget?cpd:C01751	map00362 Benzoate degradation;map01120 Microbial metabolism in diverse environments;
glucosaminic acid
phosphomycin	Fosfomycin	C3H7O4P	138.008	J34.117G	28915	8687	23155-02-4	C06454	HMDB0014966	Organic compounds	Organic acids and derivatives	Organic phosphonic acids and derivatives	Organic phosphonic acids	https://www.genome.jp/dbget-bin/www_bget?cpd:C06454	map00998 Biosynthesis of various secondary metabolites - part 2;map01100 Metabolic pathways;map01110 Biosynthesis of secondary metabolites;
dl-dihydrosphingosine 3
2-hydroxyvaleric acid		C5H10O3	118.063		60647		617-31-2		HMDB0001863	Organic compounds	Lipids and lipid-like molecules	Fatty Acyls	Fatty acids and conjugates
2-ketobutyric acid 2
9-fluorenone 1
d-erythro-sphingosine 2
2,6-diaminopimelic acid 2
5-methoxyindole-3-acetic acid	5-Methoxyindoleacetate	C11H11NO3	205.074	J139.625K	28281	7971	3471-31-6	C05660	HMDB0004096	Organic compounds	Organoheterocyclic compounds	Indoles and derivatives	Indolyl carboxylic acids and derivatives	https://www.genome.jp/dbget-bin/www_bget?cpd:C05660	map00380 Tryptophan metabolism;
5-hydroxyindole-2-carboxylic acid 2
o-phosphonothreonine 2
n-methyl-l-glutamic acid 2
4-hydroxyquinazoline
1,4-cyclohexanedione 1
butyraldehyde 1
methyl trans-cinnamate		C10H10O2	162.068				103-26-4		HMDB0033833	Organic compounds	Phenylpropanoids and polyketides	Cinnamic acids and derivatives	Cinnamic acid esters
glutamine 3
4-acetylbutyric acid 2
alpha-tocopherol	alpha-Tocopherol	C29H50O2	430.381	J24.260H	18145	5492	1959-02-09	C02477	HMDB0001893	Organic compounds	Lipids and lipid-like molecules	Prenol lipids	Quinone and hydroquinone lipids	https://www.genome.jp/dbget-bin/www_bget?cpd:C02477	map00130 Ubiquinone and other terpenoid-quinone biosynthesis;map01060 Biosynthesis of plant secondary metabolites;map01100 Metabolic pathways;map01110 Biosynthesis of secondary metabolites;map04216 Ferroptosis;map04977 Vitamin digestion and absorption;
canavanine degr prod
2-keto-isovaleric acid 1
acetanilide 2
atrazine-2-hydroxy 5
1,3-cyclohexanedione 1
alpha-ketoisocaproic acid 2
1,2,4-benzenetriol		C6H6O3	126.032						HMDB0124831	Organic compounds	Benzenoids	Benzene and substituted derivatives	Phenols and derivatives
squalene	Squalene	C30H50	410.391	J5.103I	15440	4013	111-02-4	C00751	HMDB0000256	Organic compounds	Lipids and lipid-like molecules	Prenol lipids	Triterpenoids	https://www.genome.jp/dbget-bin/www_bget?cpd:C00751	map00100 Steroid biosynthesis;map00909 Sesquiterpenoid and triterpenoid biosynthesis;map01060 Biosynthesis of plant secondary metabolites;map01062 Biosynthesis of terpenoids and steroids;map01066 Biosynthesis of alkaloids derived from terpenoid and polyketide;map01070 Biosynthesis of plant hormones;map01100 Metabolic pathways;map01110 Biosynthesis of secondary metabolites;
carbobenzyloxy-l-leucine degr2
glycine-d5
2-butyne-1,4-diol	2-Butyne-1,4-diol	C4H6O2	86.0368					C02497						http://www.genome.jp/dbget-bin/www_bget?cpd:C02497
cycloleucine 2
trans-4-hydroxy-l-proline 3
guanidinosuccinic acid 1
(-)-dihydrocarveol	(1R,2R,4R)-Dihydrocarveol	C10H18O	154.136	J15.351F	149	13570	20549-47-7	C11396	HMDB0035825	Organic compounds	Lipids and lipid-like molecules	Prenol lipids	Monoterpenoids	https://www.genome.jp/dbget-bin/www_bget?cpd:C11396	map00903 Limonene and pinene degradation;
n-formyl-l-methionine 1
biuret 1
