# Supplementary material for: Effect of Zanthoxylum bungeanum essential oil on rumen enzyme activity, microbiome, and metabolites in lambs
Source: PLoS One. 2022 Aug 5;17(8):e0272310. doi: 10.1371/journal.pone.0272310 (PMC9355197; doi:10.1371/journal.pone.0272310)
Supplement: S4 Table — (XLSX) [file pone.0272310.s004.xlsx]

## Sheet: Sheet1
A-VS-B（VIP大于1.5，P-Value小于0.05）
id	Peak	rt	Mass	MeanA	MeanB	VIP	Pvalue	Qvalue	FoldChange	LOG_FoldChange
11	pe(20:0/14:1(9z))	164.701	718.54	16.6006	7.04275	1.57286	0.00529681	0.47736	0.424246	-1.23703
28	prolylglycine	232.338	173.093	0.164046	0.0951111	1.54169	0.023233	0.47736	0.579781	-0.786419
73	l-hypoglycin a	398.362	142.098	0.315701	0.138409	1.51491	0.0319121	0.47736	0.438419	-1.18962
97	kynurenic acid	48.9158	188.035	0.0218671	0.037978	1.57772	0.0207037	0.47736	1.73677	0.796404
226	batatasin iii	339.841	245.116	0.115939	0.0786604	1.57992	0.00890882	0.47736	0.678463	-0.559658
260	n-lactoyl ethanolamine	415.769	134.082	0.371776	0.191148	1.56112	0.031278	0.47736	0.514147	-0.959746
267	beta-alanine	50.862	90.0558	0.399234	0.173801	1.65888	0.000980738	0.341624	0.435336	-1.1998
285	nicotine imine	275.217	161.101	0.0227053	0.0131625	1.55249	0.0274975	0.47736	0.579712	-0.786592
300	4-amino-2-methylenebutanoic acid	97.1071	116.071	1.52546	0.86301	1.59029	0.00382514	0.47736	0.565736	-0.8218
315	aspartyl-valine	439.865	233.114	0.166746	0.0704927	1.61189	0.0077523	0.47736	0.422756	-1.2421
364	lysope(0:0/18:3(6z,9z,12z))	221.651	476.277	0.100934	0.0397762	1.66654	0.00506672	0.47736	0.39408	-1.34344
405	asymmetric dimethylarginine	517.679	203.151	2.55314	0.753916	1.6925	0.0121438	0.47736	0.29529	-1.75979
415	benzaldehyde	233.489	107.05	0.864978	0.537397	1.56816	0.0180585	0.47736	0.621284	-0.686674
433	levan	449.158	527.161	0.0262575	0.0083569	1.65139	0.0106037	0.47736	0.318267	-1.65169
436	pe(p-18:1(11z)/14:1(9z))	82.8923	672.499	0.536096	0.188935	1.61524	0.0105708	0.47736	0.352428	-1.5046
534	2,5-dihydro-2,4-dimethyloxazole	116.302	100.077	0.745037	0.461823	1.60897	0.0220087	0.47736	0.619866	-0.689972
641	indole	260.771	118.066	3.09771	1.62161	1.64896	0.00293835	0.47736	0.523488	-0.933772
690	2-pyridylacetic acid	131.899	138.056	0.316983	0.18946	1.54366	0.0121892	0.47736	0.597696	-0.742516
796	l-allothreonine	376.727	118.05	0.0423621	0.0224821	1.58143	0.0140477	0.47736	0.530712	-0.914
797	pc(18:3(6z,9z,12z)/15:0)	162.44	742.541	1.03687	0.431416	1.66758	0.00278755	0.47736	0.416075	-1.26508
833	2-piperidinone	52.0281	100.077	14.0431	5.02843	1.70844	0.00419337	0.47736	0.358072	-1.48168
843	histidinyl-proline	447.469	253.131	0.541029	0.219621	1.53237	0.0314335	0.47736	0.405931	-1.30069
916	pc(22:6(4z,7z,10z,13z,16z,19z)/16:0)	159.004	806.569	0.0589738	0.0285351	1.52852	0.00488047	0.47736	0.483861	-1.04734
925	artomunoxanthentrione epoxide	356.423	463.134	0.167981	0.0515421	1.79403	0.000511772	0.267401	0.306833	-1.70447
948	n-acetyl-d-galactosamine 1	1183.25	73	0.0311094	0.0216857	1.59622	0.0207115	0.47736	0.697078	-0.520609
955	lysopc(20:3(5z,8z,11z))	212.655	546.356	0.049684	0.0141266	1.71408	0.000106202	0.110981	0.284328	-1.81437
1004	trans-3,3',4',5,5',7-hexahydroxyflavanone	314.508	321.059	0.206199	0.0846885	1.64312	0.00366915	0.47736	0.410713	-1.2838
1021	valyl-lysine	552.897	246.182	0.0830365	0.0351883	1.50687	0.039659	0.47736	0.423768	-1.23865
A-VS-C（VIP大于1.5，P-Value小于0.05）
id	Peak	rt	Mass	MeanA	MeanB	VIP	Pvalue	Qvalue	FoldChange	LOG_FoldChange
253	methylsuccinic acid	336.474	131.035	0.151528	0.106959	1.70497	0.0462341	0.992042	0.705867	-0.502531
459	pe(22:5(4z,7z,10z,13z,16z)/14:0)	164.728	738.507	0.292515	0.174851	1.87631	0.0352226	0.992042	0.59775	-0.742387
487	diethanolamine	365.846	106.087	0.813572	0.622754	1.54271	0.0435774	0.992042	0.765457	-0.385607
488	pe(p-18:1(9z)/18:1(9z))	86.1877	728.562	0.0639232	0.0175597	2.02379	0.0483031	0.992042	0.274701	-1.86407
528	glutaconic acid	774.108	73	0.00182924	0.00257373	2.09727	0.0323329	0.992042	1.407	0.49262
800	pc(18:3(6z,9z,12z)/15:0)	162.44	742.541	1.03687	0.636152	1.87473	0.0464036	0.992042	0.613532	-0.704791
837	2-piperidinone	52.0281	100.077	14.0431	7.56291	2.04849	0.0173951	0.992042	0.53855	-0.892847
A-VS-D（VIP大于1.5，P-Value小于0.05）
id	Peak	rt	Mass	MeanA	MeanD	VIP	Pvalue	Qvalue	FoldChange	LOG_FoldChange
11	pe(20:0/14:1(9z))	164.701	718.54	16.6006	10.6145	1.7335	0.0408745	0.919667	0.639404	-0.6452
38	as 1-1	160.165	686.514	0.239796	0.101647	1.78603	0.0328011	0.919667	0.423887	-1.23825
39	pc(18:1(11z)/p-16:0)	157.869	744.592	1.81776	0.880283	1.43728	0.0390015	0.919667	0.484267	-1.04613
156	hexacosanoyl carnitine	93.5832	540.501	0.0219329	0.0467346	1.46496	0.030896	0.919667	2.1308	1.0914
267	beta-alanine	50.862	90.0558	0.399234	0.255291	1.69054	0.019225	0.919667	0.639453	-0.64509
309	pe(p-18:1(11z)/16:0)	159.028	702.546	4.89971	2.09467	1.79509	0.0425042	0.919667	0.42751	-1.22597
363	metenamine	383.489	141.114	1.2026	2.31106	1.7861	0.0387435	0.919667	1.92172	0.942396
407	asymmetric dimethylarginine	517.679	203.151	2.55314	1.24435	1.9057	0.0354678	0.919667	0.487382	-1.03688
424	picraquassioside a	228.4	399.129	0.0264769	0.013885	1.85867	0.0111243	0.919667	0.52442	-0.931204
438	pe(p-18:1(11z)/14:1(9z))	82.8923	672.499	0.536096	0.27279	1.775	0.0406378	0.919667	0.508845	-0.974701
488	pe(p-18:1(9z)/18:1(9z))	86.1877	728.562	0.0639232	0.0127572	1.56612	0.0361177	0.919667	0.199571	-2.32502
609	2-propylfuran	32.6636	111.081	1.49664	0.596071	1.77522	0.0126682	0.919667	0.398274	-1.32817
622	n-cyclohexylformamide 1	638.088	57	0.0374282	0.0419789	1.69582	0.0220666	0.919667	1.12158	0.165539
626	pc(18:3(6z,9z,12z)/18:0)	160.143	784.588	6.49521	3.15161	1.52486	0.041532	0.919667	0.485221	-1.04329
642	indole	260.771	118.066	3.09771	2.15781	1.7813	0.0221882	0.919667	0.696584	-0.521631
643	muricatacin	165.844	285.243	0.567588	0.236121	2.07079	0.00498226	0.919667	0.416008	-1.26532
682	digitoxose 1	887.472	204	0.00192508	0.00153621	1.66403	0.018754	0.919667	0.797996	-0.325547
746	pc(15:0/p-18:1(9z))	157.894	730.577	0.291042	0.113222	1.50306	0.0320591	0.919667	0.389023	-1.36207
798	pc(18:3(6z,9z,12z)/15:0)	162.44	742.541	1.03687	0.564656	1.73944	0.0252259	0.919667	0.544577	-0.876792
835	2-piperidinone	52.0281	100.077	14.0431	6.42344	2.02775	0.00855967	0.919667	0.45741	-1.12844
841	capryloylglycine	55.4549	202.145	0.154834	0.596929	1.66671	0.024052	0.919667	3.85529	1.94684
928	artomunoxanthentrione epoxide	356.423	463.134	0.167981	0.0883448	1.93495	0.0036067	0.919667	0.525922	-0.92708
1007	trans-3,3',4',5,5',7-hexahydroxyflavanone	314.508	321.059	0.206199	0.128409	1.5971	0.0395626	0.919667	0.622743	-0.683291
